# Supplementary material for: In silico Characterization of Human Prion-Like Proteins: Beyond Neurological Diseases
Source: Front Physiol. 2019 Mar 27;10:314. doi: 10.3389/fphys.2019.00314 (PMC6445884; doi:10.3389/fphys.2019.00314)
Supplement: Supplementary file 1 [file Table_1.xlsx]

## Sheet: Table S1
Table S1. Predicted prion-like proteins in the human proteome. Uniprot proteome was screened for prion-like domains using PLAAC (Lancaster et al., 2014) and pWALTZ (Sabate et al., 2015b). Predicted disorder for PrLD associated region was calculated with IUPred (Dosztányi et al., 2005).
Protein names	Gene names	Uniprot Accession	PrLD Start	PrLD End	Predicted disorder associated with PrLD region	Relative position of the PrLD
TATA-binding protein-associated factor 2N	TAF15	A0A075B7D9	1	61	1-151	N-terminal
TATA-binding protein-associated factor 2N	TAF15	A0A075B7E4	1	61	1-120	N-terminal
TATA-binding protein-associated factor 2N (Fragment)	TAF15	A0A075B7F2	1	149	1-239	N-terminal
Transcription factor COE1	EBF1	A0A087WTE5	267	331	266-303	C-terminal
Stromal membrane-associated protein 2	SMAP2	A0A087WV97	267	424	202-269; 299-312; 410-424	C-terminal
Calcium-activated potassium channel subunit alpha-1	KCNMA1	A0A087WZL8	1	60	1-22; 45-58	N-terminal
Mastermind-like protein 2	MAML2	A0A087X0G5	393	582	42-980	-
Single-stranded DNA-binding protein 2	SSBP2	A0A087X159	198	369	133-369	C-terminal
Heterogeneous nuclear ribonucleoprotein U-like protein 1	HNRNPUL1	A0A0A0MRA5	531	766	489-731	C-terminal
Calcium-activated potassium channel subunit alpha-1	KCNMA1	A0A0A0MRR0	1	60	1-22; 45-59	N-terminal
Forkhead box protein P1	FOXP1	A0A0B4J2F3	1	94	66-72	N-terminal
CUGBP Elav-like family member 4 (Fragment)	CELF4	A0A0C4DGR1	231	294	204-216; 226-233	C-terminal
Methyl-CpG-binding domain protein 5 (Fragment)	MBD5	A0A0D9SF16	408	489	428-437; 441-468; 476-480	-
RNA-binding protein EWS	EWSR1	A0A0D9SFL3	1	265	29-58; 64-297	N-terminal
Methyl-CpG-binding domain protein 5	MBD5	A0A0D9SG23	929	1010	945-991; 997-1001	C-terminal
Forkhead box protein P2 (Fragment)	FOXP2	A0A0U1RQE0	102	211	161-183	N-terminal
Kruppel-like factor 18	KLF18	A0A0U1RQI7	319	414	329-334; 385-390	-
[Protein ADP-ribosylarginine] hydrolase-like protein 1	ADPRHL1	A0A0U1RQK4	1517	1597	718-1967	C-terminal
Forkhead box protein P2	FOXP2	A0A0U1RQM2	102	232	184-203	N-terminal
Forkhead box protein P2	FOXP2	A0A0U1RQR8	102	214	221-247	N-terminal
Forkhead box protein P2	FOXP2	A0A0U1RQY3	149	228	139-150; 179-200	N-terminal
R3H domain-containing protein 2	R3HDM2	A0A0U1RRA6	394	714	262-379; 602-628; 650-723	-
AT-rich interactive domain-containing protein 1B	ARID1B	A0A1B0GTE8	1	87	1-97	N-terminal
TATA-box-binding protein	TBP	A0A1B0GVC6	1	120	1-162	N-terminal
AT-rich interactive domain-containing protein 1B	ARID1B	A0A1B0GVK1	1	244	1-351	N-terminal
Methyl-CpG-binding domain protein 5	MBD5	A0A1B0GW10	118	199	118-160; 179-316	N-terminal
Eyes absent homolog (EC 3.1.3.48)	EYA1	A6NCB9	101	251	1-128; 133-178; 187-316	N-terminal
Forkhead box protein P2	FOXP2	A8MUV4	102	210	162-183	N-terminal
RNA-binding protein EWS (Fragment)	EWSR1	B0QYJ3	1	73	23-58; 64-156	N-terminal
RNA-binding protein EWS (Fragment)	EWSR1	B0QYJ4	1	166	23-59; 63-166	C-terminal
RNA-binding protein EWS (Fragment)	EWSR1	B0QYJ5	1	77	tota la seq, a partir del residu 20 aproxte valos de IUPRED entre 0,4 i 06 saltejats	C-terminal
RNA-binding protein EWS (Fragment)	EWSR1	B0QYJ6	1	180	4-9; 13-180	C-terminal
RNA-binding protein EWS (Fragment)	EWSR1	B0QYJ7	1	233	34-56; 69-233	C-terminal
RNA-binding protein EWS	EWSR1	B0QYK0	1	280	34-57; 63-330	N-terminal
CUGBP Elav-like family member 4 (cDNA FLJ54925, highly similar to Mus musculus bruno-like 4, RNA binding protein (Drosophila) (Brunol4), mRNA)	CELF4	B4DHA8	230	295	220-233	-
Protein SSXT (cDNA FLJ58120, highly similar to SSXT protein)	SS18	B4DLD3	44	395	35-395	C-terminal
R3H domain-containing protein 2	R3HDM2	B5MCG9	503	758	254-634; 646-664; 694-767	C-terminal
Nuclear receptor coactivator 1	NCOA1	B5MCN7	908	1198	814-1205	C-terminal
R3H domain-containing protein 2	R3HDM2	B5MCU0	418	738	266-614; 626-644; 674-794	-
cDNA FLJ56481, highly similar to Heterogeneous nuclear ribonucleoprotein U-like protein 1	HNRNPUL1	B7Z4B8	542	767	500-736; 748-767	C-terminal
Arf-GAP domain and FG repeat-containing protein 1	AGFG1	B8ZZY2	220	281	219-223; 257-273	-
Forkhead box protein P1 (Fragment)	FOXP1	C9IYY1	1	94	0	N-terminal
Arf-GAP domain and FG repeat-containing protein 1 (Fragment)	AGFG1	C9J2I0	142	203	141-145; 176-200	C-terminal
Forkhead box protein P1 (Fragment)	FOXP1	C9J5T4	1	94	70-72	N-terminal
EWS RNA-binding protein variant 6 (RNA-binding protein EWS)	EWSR1	C9JGE3	1	264	34-57; 63-265	N-terminal
Heterogeneous nuclear ribonucleoprotein A/B	HNRNPAB	D6RBZ0	235	327	235-263; 306-327	C-terminal
Protein transport protein Sec31A	SEC31A	D6REX3	878	965	780-1142	C-terminal
Pituitary homeobox 2 (Fragment)	PITX2	D6RFI4	154	255	143-155; 241-245	C-terminal
Eyes absent homolog (EC 3.1.3.48)	EYA1	E7EQM5	119	223	116-150; 166-189; 198-288	N-terminal
Eyes absent homolog (EC 3.1.3.48)	EYA4	E7ESD5	167	244	165-172; 176-186; 202-218; 239-321	-
Mastermind-like protein 3	MAML3	E7ESR8	1	183	1-202	N-terminal
Heterogeneous nuclear ribonucleoprotein H	HNRNPH1	E9PCY7	362	429	383-401; 411-429	C-terminal
AP2-associated protein kinase 1	AAK1	E9PG46	430	578	325-674	C-terminal
Methyl-CpG-binding domain protein 5	MBD5	E9PHH0	1184	1243	1195-1216; 1230-1233	-
Eyes absent homolog (EC 3.1.3.48)	EYA4	E9PLN6	198	275	196-203; 207-217; 218-241; 270-346	-
PR domain zinc finger protein 10	PRDM10	E9PLV1	942	1004	914-1007	C-terminal
Eyes absent homolog (EC 3.1.3.48)	EYA4	F2Z2Y1	221	298	219-226; 230-240; 256-272; 295-375	-
Polyhomeotic-like protein 1	PHC1	F5GZP4	7	104	1-31; 37-44; 77-102	N-terminal
Polyhomeotic-like protein 1 (Fragment)	PHC1	F5H0T9	7	66	1-31	N-terminal
Polyhomeotic-like protein 1 (Fragment)	PHC1	F5H6F5	7	104	1-31; 37-44; 76-102	N-terminal
Polyhomeotic-like protein 1 (Fragment)	PHC1	F5H6F9	7	104	1-31; 37-44; 77-102	N-terminal
Polyhomeotic-like protein 1 (Fragment)	PHC1	F5H6P9	7	104	1-31; 37-44; 77-102	N-terminal
Nuclear receptor coactivator 6 (Nuclear receptor coactivator-6 beta)	NCOA6	F6M2K2	376	877	140-1070	C-terminal
Nuclear receptor coactivator 6 (Nuclear receptor coactivator-6 delta)	NCOA6	F6M2K4	376	877	140-982	C-terminal
Cyclin-dependent kinase 19	CDK19	F6QTA4	267	398	249-398	C-terminal
Transcription factor SPT20 homolog	SUPT20H	F6S7C4	633	736	640-678; 712-736	C-terminal
Zinc finger MIZ domain-containing protein 1	ZMIZ1	F6WR09	248	403	202-473	-
CCR4-NOT transcription complex subunit 2 (Fragment)	CNOT2	F8VP97	134	215	79-321	-
CCR4-NOT transcription complex subunit 2 (Fragment)	CNOT2	F8VQD8	49	131	1-127	C-terminal
CCR4-NOT transcription complex subunit 2	CNOT2	F8VUB4	114	196	59-190	C-terminal
CCR4-NOT transcription complex subunit 2 (Fragment)	CNOT2	F8VV52	125	206	70-334	N-terminal
CCR4-NOT transcription complex subunit 2 (Fragment)	CNOT2	F8VX63	134	207	79-217	C-terminal
Heterogeneous nuclear ribonucleoprotein A1	HNRNPA1	F8W6I7	190	307	178-222; 245-307	C-terminal
Nucleolysin TIA-1 isoform p40	TIA1	F8W8I6	292	385	349-376	C-terminal
Mediator of RNA polymerase II transcription subunit 12-like protein	MED12L	F8WAE6	1747	1809	1751-1809	C-terminal
Eyes absent homolog (EC 3.1.3.48)	EYA1	F8WB53	152	256	148-184; 199-226; 231-321	-
RNA-binding protein EWS (Fragment)	EWSR1	F8WC90	1	292	29-58; 64-292	C-terminal
Caprin-1 (GPI-anchored membrane protein 1, isoform CRA_d)	CAPRIN1 GPIAP1 hCG_27570	G3V153	456	628	169-628	C-terminal
Mediator of RNA polymerase II transcription subunit 15 (Mediator complex subunit 15)	MED15 PCQAP hCG_41277	G3V1P5	135	402	157-165; 189-203; 231-504	N-terminal
Transcription elongation regulator 1, isoform CRA_c	TCERG1 hCG_38116	G3V220	180	254	1-361	N-terminal
Heterogeneous nuclear ribonucleoprotein H	HNRNPH1	G8JLB6	382	472	328-333	C-terminal
CDSN (Corneodesmosin)	CDSN	G8JLG2	62	215	76-156	N-terminal
AT-rich interactive domain-containing protein 1B (Fragment)	ARID1B	H0Y2R3	153	415	1-522	N-terminal
Transcription factor Sp3	SP3	H0Y6K5	282	418	220-320; 327-333; 339-346	-
Transcription factor Sp3 (Fragment)	SP3	H0Y7L6	307	443	288-337; 395-401; 407-414	-
Nuclear transcription factor Y subunit gamma (Fragment)	NFYC	H0Y803	26	133	1-26; 40-76; 89-107	N-terminal
Heterogeneous nuclear ribonucleoprotein D0 (Fragment)	HNRNPD	H0Y8G5	195	260	202-219; 224-260	C-terminal
Mastermind-like protein 3 (Fragment)	MAML3	H0Y920	106	186	1-186	C-terminal
BMP-2-inducible protein kinase (Fragment)	BMP2K	H0Y9P1	153	252	21-200; 208-230; 237-265	N-terminal
Single-stranded DNA-binding protein 2 (Fragment)	SSBP2	H0Y9V4	104	275	1-275	C-terminal
Nuclear receptor coactivator 2 (Fragment)	NCOA2	H0YBB6	261	536	261-590	C-terminal
Heterogeneous nuclear ribonucleoprotein H (Fragment)	HNRNPH1	H0YBG7	118	185	139-157; 167-185	C-terminal
Heterogeneous nuclear ribonucleoprotein H (Fragment)	HNRNPH1	H0YBK1	50	117	71-89; 99-105	C-terminal
AT-rich interactive domain-containing protein 1A (Fragment)	ARID1A	H0YCU6	68	137	1-144	C-terminal
Heterogeneous nuclear ribonucleoprotein A1 (Fragment)	HNRNPA1	H0YH80	61	191	49-113; 129-191	C-terminal
POU domain protein	POU6F2	H0YK27	159	271	152-321	-
POU domain, class 6, transcription factor 2 (Fragment)	POU6F2	H0YKR5	159	271	149-321	-
POU domain, class 6, transcription factor 2 (Fragment)	POU6F2	H0YL15	159	271	149-324	-
Probable ATP-dependent RNA helicase DDX17 (EC 3.6.4.13) (DEAD box protein 17) (DEAD box protein p72) (DEAD box protein p82) (RNA-dependent helicase p72)	DDX17	H3BLZ8	614	719	547-632; 653-719	C-terminal
RNA-binding protein FUS	FUS	H3BNZ4	1	239	1-263	N-terminal
RNA-binding protein FUS	FUS	H3BPE7	1	239	1-293	N-terminal
Chromodomain-helicase-DNA-binding protein 9 (Fragment)	CHD9	H3BSP3	134	352	90-265; 274-589	N-terminal
Trinucleotide repeat-containing gene 6A protein (Fragment)	TNRC6A	H3BTQ1	10	159	1-107; 112-203	N-terminal
Transcription factor Sp1 (Fragment)	SP1	H3BUU5	22	162	1-101; 110-115; 139-146; 153-161	C-terminal
Transcription factor Sp1 (Fragment)	SP1	H3BVI2	116	230	1-142; 152-156; 180-187; 193-196; 200-205	C-terminal
Protein transport protein Sec31A	SEC31A	H7BXG7	611	698	513-860	-
Methyl-CpG-binding domain protein 5 (Fragment)	MBD5	H7C066	924	983	935-962; 970-974	C-terminal
R3H domain-containing protein 2 (Fragment)	R3HDM2	H7C0E9	169	489	1-365; 377-403; 425-545	N-terminal
Heterogeneous nuclear ribonucleoprotein A3 (Fragment)	HNRNPA3	H7C1J8	15	115	2-48; 65-115	C-terminal
Trinucleotide repeat-containing gene 6A protein (Fragment)	TNRC6A	H7C269	326	403	200-351; 356-508	-
Mediator of RNA polymerase II transcription subunit 15 (Fragment)	MED15	H7C308	102	194	38-87	C-terminal
Polyhomeotic-like protein 1	PHC1	J3KQH6	336	424	331-337; 354-566	-
Protein YIPF	YIPF7	J3KR00	1	81	15-50	N-terminal
Probable ATP-dependent RNA helicase DDX5	DDX5	J3KTA4	531	614	556-592	C-terminal
Interleukin enhancer-binding factor 3 (Fragment)	ILF3	K7ELV3	1	116	29-116	C-terminal
Keratin, type I cytoskeletal 9	KRT9	K7EQQ3	246	390	219-390	C-terminal
CUGBP Elav-like family member 4	CELF4	M0QY66	240	304	222-243	-
Heterogeneous nuclear ribonucleoprotein U-like protein 1 (Fragment)	HNRNPUL1	M0R3F1	480	641	431-641	C-terminal
Histone-lysine N-methyltransferase 2D (Lysine N-methyltransferase 2D) (EC 2.1.1.43) (ALL1-related protein) (Myeloid/lymphoid or mixed-lineage leukemia protein 2)	KMT2D ALR MLL2 MLL4	O14686	3856	3994	3538-3897; 3971-3985; 3988-4955	-
Transcription elongation regulator 1 (TATA box-binding protein-associated factor 2S) (Transcription factor CA150)	TCERG1 CA150 TAF2S	O14776	180	254	1-361	N-terminal
Heterogeneous nuclear ribonucleoprotein D-like (hnRNP D-like) (hnRNP DL) (AU-rich element RNA-binding factor) (JKT41-binding protein) (Protein laAUF1)	HNRNPDL HNRPDL JKTBP	O14979	316	420	309-349; 398-420	C-terminal
TOX high mobility group box family member 3 (CAG trinucleotide repeat-containing gene F9 protein) (Trinucleotide repeat-containing gene 9 protein)	TOX3 CAGF9 TNRC9	O15405	437	576	409-498; 517-563	C-terminal
Forkhead box protein P2 (CAG repeat protein 44) (Trinucleotide repeat-containing gene 10 protein)	FOXP2 CAGH44 TNRC10	O15409	102	231	184-203	N-terminal
Circadian locomoter output cycles protein kaput (hCLOCK) (EC 2.3.1.48) (Class E basic helix-loop-helix protein 8) (bHLHe8)	CLOCK BHLHE8 KIAA0334	O15516	568	689	576-581; 587-655; 672-697	C-terminal
Small glutamine-rich tetratricopeptide repeat-containing protein alpha (Alpha-SGT) (Vpu-binding protein) (UBP)	SGTA SGT SGT1	O43765	226	288	244-313	C-terminal
Calcium-responsive transactivator (SS18-like protein 1) (SYT homolog 1)	SS18L1 CREST KIAA0693	O75177	67	396	70-396	C-terminal
Signal transducing adapter molecule 2 (STAM-2) (Hrs-binding protein)	STAM2 HBP	O75886	434	496	422-525	C-terminal
Pre-mRNA cleavage complex 2 protein Pcf11 (Pre-mRNA cleavage complex II protein Pcf11)	PCF11 KIAA0824	O94913	1130	1253	697-1219; 1223-1261	C-terminal
Nuclear factor of activated T-cells 5 (NF-AT5) (T-cell transcription factor NFAT5) (Tonicity-responsive enhancer-binding protein) (TonE-binding protein) (TonEBP)	NFAT5 KIAA0827 TONEBP	O94916	999	1454	912-1446	C-terminal
Protein transport protein Sec31A (ABP125) (ABP130) (SEC31-like protein 1) (SEC31-related protein A) (Web1-like protein)	SEC31A KIAA0905 SEC31L1 HSPC275 HSPC334	O94979	827	934	780-1111	C-terminal
Eyes absent homolog 4 (EC 3.1.3.48)	EYA4	O95677	221	298	206-214; 219-226; 230-240; 256-272; 293-369	-
Keratin, type II cytoskeletal 1 (67 kDa cytokeratin) (Cytokeratin-1) (CK-1) (Hair alpha protein) (Keratin-1) (K1) (Type-II keratin Kb1)	KRT1 KRTA	P04264	513	612	488-644	C-terminal
Transcription factor Sp1	SP1 TSFP1	P08047	312	398	321-400	-
Heterogeneous nuclear ribonucleoprotein A1 (hnRNP A1) (Helix-destabilizing protein) (Single-strand RNA-binding protein) (hnRNP core protein A1) [Cleaved into: Heterogeneous nuclear ribonucleoprotein A1, N-terminally processed]	HNRNPA1 HNRPA1	P09651	190	372	174-216; 221-241; 247-287; 310-372	C-terminal
Zinc finger protein 853	ZNF853	P0CG23	155	306	25-158-305-344	N-terminal
Probable ATP-dependent RNA helicase DDX5 (EC 3.6.4.13) (DEAD box protein 5) (RNA helicase p68)	DDX5 G17P1 HELR HLR1	P17844	531	614	556-592	C-terminal
TATA-box-binding protein (TATA sequence-binding protein) (TATA-binding factor) (TATA-box factor) (Transcription initiation factor TFIID TBP subunit)	TBP GTF2D1 TF2D TFIID	P20226	1	120	1-162	N-terminal
Heterogeneous nuclear ribonucleoproteins A2/B1 (hnRNP A2/B1)	HNRNPA2B1 HNRPA2B1	P22626	197	353	180-283; 297-353	C-terminal
Nuclear transcription factor Y subunit alpha (CAAT box DNA-binding protein subunit A) (Nuclear transcription factor Y subunit A) (NF-YA)	NFYA	P23511	1	158	1-5	N-terminal
Nucleolysin TIA-1 isoform p40 (RNA-binding protein TIA-1) (T-cell-restricted intracellular antigen-1) (TIA-1) (p40-TIA-1)	TIA1	P31483	292	386	350-378; 381-384	C-terminal
Heterogeneous nuclear ribonucleoprotein H3 (hnRNP H3) (Heterogeneous nuclear ribonucleoprotein 2H9) (hnRNP 2H9)	HNRNPH3 HNRPH3	P31942	268	346	277-284	C-terminal
Heterogeneous nuclear ribonucleoprotein H (hnRNP H) [Cleaved into: Heterogeneous nuclear ribonucleoprotein H, N-terminally processed]	HNRNPH1 HNRPH HNRPH1	P31943	382	449	403-421; 431-437; 444-449	C-terminal
Keratin, type I cytoskeletal 9 (Cytokeratin-9) (CK-9) (Keratin-9) (K9)	KRT9	P35527	479	623	452-623	C-terminal
RNA-binding protein FUS (75 kDa DNA-pairing protein) (Oncogene FUS) (Oncogene TLS) (POMp75) (Translocated in liposarcoma protein)	FUS TLS	P35637	1	239	1-292	N-terminal
Pre-B-cell leukemia transcription factor 3 (Homeobox protein PBX3)	PBX3	P40426	324	408	318-434	C-terminal
Transcriptional regulator ATRX (EC 3.6.4.12) (ATP-dependent helicase ATRX) (X-linked helicase II) (X-linked nuclear protein) (XNP) (Znf-HX)	ATRX RAD54L XH2	P46100	2415	2492	2419-2492	C-terminal
Transcription factor SOX-2	SOX2	P48431	154	231	177-195-218-231	-
Transcription factor SOX-9	SOX9	P48436	410	473	154-456; 462-507	C-terminal
Nuclear pore complex protein Nup153 (153 kDa nucleoporin) (Nucleoporin Nup153)	NUP153	P49790	1322	1453	1302-1402; 1409-1443	C-terminal
Protein Tob1 (Transducer of erbB-2 1)	TOB1 TOB TROB1	P50616	235	345	228-297; 336-345	C-terminal
Annexin A11 (56 kDa autoantigen) (Annexin XI) (Annexin-11) (Calcyclin-associated annexin 50) (CAP-50)	ANXA11 ANX11	P50995	41	177	7-212	N-terminal
Heterogeneous nuclear ribonucleoprotein A3 (hnRNP A3)	HNRNPA3 HNRPA3	P51991	207	378	198-227; 241-265; 281-297; 334-378	C-terminal
Arf-GAP domain and FG repeat-containing protein 1 (HIV-1 Rev-binding protein) (Nucleoporin-like protein RIP) (Rev-interacting protein) (Rev/Rex activation domain-binding protein)	AGFG1 HRB RAB RIP	P52594	220	281	219-223; 256-275	-
Nuclear pore complex protein Nup98-Nup96 (EC 3.4.21.-) [Cleaved into: Nuclear pore complex protein Nup98 (98 kDa nucleoporin) (Nucleoporin Nup98) (Nup98); Nuclear pore complex protein Nup96 (96 kDa nucleoporin) (Nucleoporin Nup96) (Nup96)]	NUP98 ADAR2	P52948	242	317	261-283; 296-321	N-terminal
Heterogeneous nuclear ribonucleoprotein H2 (hnRNP H2) (FTP-3) (Heterogeneous nuclear ribonucleoprotein H') (hnRNP H') [Cleaved into: Heterogeneous nuclear ribonucleoprotein H2, N-terminally processed]	HNRNPH2 FTP3 HNRPH2	P55795	382	449	403-421; 431-437; 444-449	C-terminal
Polyhomeotic-like protein 1 (hPH1) (Early development regulatory protein 1)	PHC1 EDR1 PH1	P78364	381	469	183-382; 403-611	-
POU domain, class 6, transcription factor 2 (Retina-derived POU domain factor 1) (RPF-1)	POU6F2 RPF1	P78424	167	279	160-332	N-terminal
Single-stranded DNA-binding protein 2 (Sequence-specific single-stranded-DNA-binding protein 2)	SSBP2 SSDP2	P81877	165	361	124-361	C-terminal
Heterogeneous nuclear ribonucleoprotein U (hnRNP U) (GRIP120) (Nuclear p120 ribonucleoprotein) (Scaffold-attachment factor A) (SAF-A) (p120) (pp120)	HNRNPU C1orf199 HNRPU SAFA U21.1	Q00839	683	825	665-813	C-terminal
RNA-binding protein EWS (EWS oncogene) (Ewing sarcoma breakpoint region 1 protein)	EWSR1 EWS	Q01844	1	280	34-57; 63-368	N-terminal
Transcription factor Sp3 (SPR-2)	SP3	Q02447	350	486	341-388; 395-401; 407-414	-
Histone acetyltransferase p300 (p300 HAT) (EC 2.3.1.48) (E1A-associated protein p300) (Histone butyryltransferase p300) (EC 2.3.1.-) (Histone crotonyltransferase p300) (EC 2.3.1.-) (Protein propionyltransferase p300) (EC 2.3.1.-)	EP300 P300	Q09472	2092	2384	1817-2414	C-terminal
Forkhead box P2 variant 3 (Forkhead box protein P2)	FOXP2	Q0PRL4	1	139	1-4; 92-111	N-terminal
Calcium-activated potassium channel subunit alpha-1 (BK channel) (BKCA alpha) (Calcium-activated potassium channel, subfamily M subunit alpha-1) (K(VCA)alpha) (KCa1.1) (Maxi K channel) (MaxiK) (Slo-alpha) (Slo1) (Slowpoke homolog) (Slo homolog) (hSlo)	KCNMA1 KCNMA SLO	Q12791	1	60	1-22; 45-59	N-terminal
Nucleosome-remodeling factor subunit BPTF (Bromodomain and PHD finger-containing transcription factor) (Fetal Alz-50 clone 1 protein) (Fetal Alzheimer antigen)	BPTF FAC1 FALZ	Q12830	2454	2614	2352-2549	C-terminal
Interleukin enhancer-binding factor 3 (Double-stranded RNA-binding protein 76) (DRBP76) (M-phase phosphoprotein 4) (MPP4) (Nuclear factor associated with dsRNA) (NFAR) (Nuclear factor of activated T-cells 90 kDa) (NF-AT-90) (Translational control protein 80) (TCP80)	ILF3 DRBF MPHOSPH4 NF90	Q12906	661	894	593-663; 686-894	C-terminal
TAR DNA-binding protein 43 (TDP-43)	TARDBP TDP43	Q13148	277	414	266-304; 335-373; 395-414	C-terminal
Heterogeneous nuclear ribonucleoprotein A0 (hnRNP A0)	HNRNPA0 HNRPA0	Q13151	206	305	171-214; 259-294	C-terminal
Nuclear transcription factor Y subunit gamma (CAAT box DNA-binding protein subunit C) (Nuclear transcription factor Y subunit C) (NF-YC) (Transactivator HSM-1/2)	NFYC	Q13952	143	284	156-193; 206-227; 264-458	-
Heterogeneous nuclear ribonucleoprotein D0 (hnRNP D0) (AU-rich element RNA-binding protein 1)	HNRNPD AUF1 HNRPD	Q14103	262	355	267-286; 338-355	C-terminal
Caprin-1 (Cell cycle-associated protein 1) (Cytoplasmic activation- and proliferation-associated protein 1) (GPI-anchored membrane protein 1) (GPI-anchored protein p137) (GPI-p137) (p137GPI) (Membrane component chromosome 11 surface marker 1) (RNA granule protein 105)	CAPRIN1 GPIAP1 GPIP137 M11S1 RNG105	Q14444	537	709	250-709	C-terminal
Nuclear receptor coactivator 6 (Activating signal cointegrator 2) (ASC-2) (Amplified in breast cancer protein 3) (Cancer-amplified transcriptional coactivator ASC-2) (Nuclear receptor coactivator RAP250) (NRC RAP250) (Nuclear receptor-activating protein, 250 kDa) (Peroxisome proliferator-activated receptor-interacting protein) (PPAR-interacting protein) (PRIP) (Thyroid hormone receptor-binding pr…	NCOA6 AIB3 KIAA0181 RAP250 TRBP	Q14686	376	877	140-1589	N-terminal
Corneodesmosin (S protein)	CDSN	Q15517	62	215	76-158	N-terminal
Protein SSXT (Protein SYT) (Synovial sarcoma translocated to X chromosome protein)	SS18 SSXT SYT	Q15532	67	418	61-418	C-terminal
Nuclear receptor coactivator 2 (NCoA-2) (Class E basic helix-loop-helix protein 75) (bHLHe75) (Transcriptional intermediary factor 2) (hTIF2)	NCOA2 BHLHE75 SRC2 TIF2	Q15596	1135	1410	1135-1464	C-terminal
Nuclear receptor coactivator 1 (NCoA-1) (EC 2.3.1.48) (Class E basic helix-loop-helix protein 74) (bHLHe74) (Protein Hin-2) (RIP160) (Renal carcinoma antigen NY-REN-52) (Steroid receptor coactivator 1) (SRC-1)	NCOA1 BHLHE74 SRC1	Q15788	1059	1349	965-1356	C-terminal
Heterogeneous nuclear ribonucleoprotein U-like protein 2 (Scaffold-attachment factor A2) (SAF-A2)	HNRNPUL2 HNRPUL2	Q1KMD3	641	747	624-678; 733-741	C-terminal
CDSN (Corneodesmosin)	CDSN	Q2L6G8	62	215	76-156	N-terminal
AP2-associated protein kinase 1 (EC 2.7.11.1) (Adaptor-associated kinase 1)	AAK1 KIAA1048	Q2M2I8	430	578	325-704	-
Heterogeneous nuclear ribonucleoprotein A1-like 2 (hnRNP A1-like 2) (hnRNP core protein A1-like 2)	HNRNPA1L2 HNRNPA1L	Q32P51	198	320	174-216; 251-320	C-terminal
Chromodomain-helicase-DNA-binding protein 9 (CHD-9) (EC 3.6.4.12) (ATP-dependent helicase CHD9) (Chromatin-related mesenchymal modulator) (CReMM) (Chromatin-remodeling factor CHROM1) (Kismet homolog 2) (PPAR-alpha-interacting complex protein 320 kDa) (Peroxisomal proliferator-activated receptor A-interacting complex 320 kDa protein)	CHD9 KIAA0308 KISH2 PRIC320 AD-013 x0008	Q3L8U1	134	352	90-265; 274-589	N-terminal
Filaggrin-2 (FLG-2) (Intermediate filament-associated and psoriasis-susceptibility protein) (Ifapsoriasin)	FLG2 IFPS	Q5D862	460	1225	458-2391	N-terminal
Pre-B-cell leukemia transcription factor 3	PBX3	Q5JS98	345	429	339-455	C-terminal
Calcium-activated potassium channel subunit alpha-1	KCNMA1	Q5SVJ7	1	60	1-22; 45-60	N-terminal
Calcium-activated potassium channel subunit alpha-1	KCNMA1	Q5SVJ8	1	60	1-22; 45-59	N-terminal
Annexin A11 (Fragment)	ANXA11	Q5T0G7	41	150	7-51; 56-62; 64-150	C-terminal
Nuclear transcription factor Y subunit gamma (Nuclear transcription factor Y subunit C) (Fragment)	NFYC	Q5T6K5	143	232	156-232	-
Basic helix-loop-helix domain-containing protein USF3 (Upstream transcription factor 3)	USF3 KIAA2018	Q68DE3	646	749	644-659; 675-706; 733-757	-
BRD4-interacting chromatin-remodeling complex-associated protein-like (Glioma tumor suppressor candidate region gene 1 protein-like)	BICRAL GLTSCR1L KIAA0240	Q6AI39	202	368	236-242; 248-281; 306-332; 339-351; 355-405	N-terminal
Repetin	RPTN	Q6XPR3	289	647	89-784	C-terminal
PAX-interacting protein 1 (PAX transactivation activation domain-interacting protein)	PAXIP1 PAXIP1L PTIP CAGF28	Q6ZW49	402	590	184-505; 528-596	-
Transcription elongation factor SPT6 (hSPT6) (Histone chaperone suppressor of Ty6) (Tat-cotransactivator 2 protein) (Tat-CT2 protein)	SUPT6H KIAA0162 SPT6H	Q7KZ85	1553	1668	1565-1723	C-terminal
Highly divergent homeobox	HDX CXorf43	Q7Z353	337	421	327-360; 366-414	-
Mediator of RNA polymerase II transcription subunit 12 (Mediator of RNA polymerase II transcription, subunit 12 homolog (Yeast), isoform CRA_e) (TNRC11 protein)	MED12 TNRC11 hCG_19960	Q7Z3Z5	1901	2027	1735-1910; 1965-1993	C-terminal
TATA-box-binding protein (Fragment)	TBP	Q7Z6S4	1	120	1-150	N-terminal
TATA-box-binding protein (Fragment)	TBP	Q7Z6S5	1	120	1-164	N-terminal
Spermidine/spermine N(1)-acetyltransferase-like protein 1 (EC 2.3.1.-)	SATL1	Q86VE3	1	120	1-332	N-terminal
Mediator of RNA polymerase II transcription subunit 12-like protein (Mediator complex subunit 12-like protein) (Thyroid hormone receptor-associated-like protein) (Trinucleotide repeat-containing gene 11 protein-like)	MED12L KIAA1635 TNRC11L TRALP TRALPUSH PRO0314	Q86YW9	2064	2145	1891-2145	C-terminal
Hornerin	HRNR S100A18	Q86YZ3	166	2812	99-2816	C-terminal
DNA-binding protein RFX6 (Regulatory factor X 6) (Regulatory factor X domain-containing protein 1)	RFX6 RFXDC1	Q8HWS3	746	808	751-765; 788-794; 799-808	C-terminal
Mastermind-like protein 2 (Mam-2)	MAML2 KIAA1819	Q8IZL2	563	752	51-1155	-
Forkhead box P2, isoform CRA_d (Forkhead box protein P2) (Forkhead/winged helix transcription factor) (Fragment)	FOXP2 hCG_1813384	Q8N6B5	126	255	207-227	-
Protein YIPF7 (Five-pass transmembrane protein localizing in the Golgi apparatus and the endoplasmic reticulum 9) (YIP1 family member 7)	YIPF7 FINGER9 YIP1B	Q8N8F6	21	105	40-74	N-terminal
Protein FAM98A	FAM98A	Q8NCA5	387	519	293-519	C-terminal
Zinc finger protein 384 (CAG repeat protein 1) (CAS-interacting zinc finger protein) (Nuclear matrix transcription factor 4) (Nuclear matrix protein 4) (Trinucleotide repeat-containing gene 1 protein)	ZNF384 CAGH1 CIZ NMP4 TNRC1	Q8TF68	475	543	446-567	C-terminal
Stromal membrane-associated protein 2 (Stromal membrane-associated protein 1-like)	SMAP2 SMAP1L	Q8WU79	272	429	304-317; 418-429	C-terminal
Histone acetyltransferase KAT6B (EC 2.3.1.48) (Histone acetyltransferase MOZ2) (MOZ, YBF2/SAS3, SAS2 and TIP60 protein 4) (MYST-4) (Monocytic leukemia zinc finger protein-related factor)	KAT6B KIAA0383 MORF MOZ2 MYST4	Q8WYB5	1961	2073	1854-1967; 2006-2013; 2024-2047; 2067-2073	C-terminal
Mastermind-like protein 1 (Mam-1)	MAML1 KIAA0200	Q92585	734	871	60-961	C-terminal
Protein TFG (TRK-fused gene protein)	TFG	Q92734	223	400	117-400	C-terminal
CREB-binding protein (EC 2.3.1.48)	CREBBP CBP	Q92793	2111	2342	2100-2442	C-terminal
Histone acetyltransferase KAT6A (EC 2.3.1.48) (MOZ, YBF2/SAS3, SAS2 and TIP60 protein 3) (MYST-3) (Monocytic leukemia zinc finger protein) (Runt-related transcription factor-binding protein 2) (Zinc finger protein 220)	KAT6A MOZ MYST3 RUNXBP2 ZNF220	Q92794	1894	2004	1894-1897; 1960-1980; 1987-2004	C-terminal
TATA-binding protein-associated factor 2N (68 kDa TATA-binding protein-associated factor) (TAF(II)68) (TAFII68) (RNA-binding protein 56)	TAF15 RBP56 TAF2N	Q92804	1	152	1-242	N-terminal
Probable ATP-dependent RNA helicase DDX17 (EC 3.6.4.13) (DEAD box protein 17) (DEAD box protein p72) (DEAD box protein p82) (RNA-dependent helicase p72)	DDX17	Q92841	612	717	547-632; 653-729	C-terminal
Mediator of RNA polymerase II transcription subunit 12 (Activator-recruited cofactor 240 kDa component) (ARC240) (CAG repeat protein 45) (Mediator complex subunit 12) (OPA-containing protein) (Thyroid hormone receptor-associated protein complex 230 kDa component) (Trap230) (Trinucleotide repeat-containing gene 11 protein)	MED12 ARC240 CAGH45 HOPA KIAA0192 TNRC11 TRAP230	Q93074	2051	2177	1735-2060; 2115-2143; 2118-2177	C-terminal
Protein YIPF5 (Five-pass transmembrane protein localizing in the Golgi apparatus and the endoplasmic reticulum 5) (Smooth muscle cell-associated protein 5) (SMAP-5) (YIP1 family member 5) (YPT-interacting protein 1 A)	YIPF5 FINGER5 YIP1A PP12723 SB140 UNQ3123/PRO10275	Q969M3	1	85	2-18; 22-30; 53-55; 67-69; 78-80	N-terminal
Mastermind-like protein 3 (Mam-3)	MAML3 KIAA1816	Q96JK9	470	655	310-746	-
Homeobox protein PKNOX2 (Homeobox protein PREP-2) (PBX/knotted homeobox 2)	PKNOX2 PREP2	Q96KN3	181	274	175-214	-
Heparan-sulfate 6-O-sulfotransferase 2 (HS6ST-2) (EC 2.8.2.-)	HS6ST2 PSEC0092	Q96MM7	527	595	505-605	C-terminal
RNA-binding protein 14 (Paraspeckle protein 2) (PSP2) (RNA-binding motif protein 14) (RRM-containing coactivator activator/modulator) (Synaptotagmin-interacting protein) (SYT-interacting protein)	RBM14 SIP	Q96PK6	316	571	533-554; 562-599	C-terminal
Mediator of RNA polymerase II transcription subunit 15 (Activator-recruited cofactor 105 kDa component) (ARC105) (CTG repeat protein 7a) (Mediator complex subunit 15) (Positive cofactor 2 glutamine/Q-rich-associated protein) (PC2 glutamine/Q-rich-associated protein) (TPA-inducible gene 1 protein) (TIG-1) (Trinucleotide repeat-containing gene 7 protein)	MED15 ARC105 CTG7A PCQAP TIG1 TNRC7	Q96RN5	161	325	183-191; 215-229; 257-538	N-terminal
Eyes absent homolog 1 (EC 3.1.3.16) (EC 3.1.3.48)	EYA1	Q99502	153	257	149-184; 200-227; 232-322	-
Pituitary homeobox 2 (ALL1-responsive protein ARP1) (Homeobox protein PITX2) (Paired-like homeodomain transcription factor 2) (RIEG bicoid-related homeobox transcription factor) (Solurshin)	PITX2 ARP1 RGS RIEG RIEG1	Q99697	154	255	143-155	C-terminal
Heterogeneous nuclear ribonucleoprotein A/B (hnRNP A/B) (APOBEC1-binding protein 1) (ABBP-1)	HNRNPAB ABBP1 HNRPAB	Q99729	235	332	235-268; 311-332	C-terminal
Heterogeneous nuclear ribonucleoprotein U-like protein 1 (Adenovirus early region 1B-associated protein 5) (E1B-55 kDa-associated protein 5) (E1B-AP5)	HNRNPUL1 E1BAP5 HNRPUL1	Q9BUJ2	631	856	837-856	C-terminal
Cyclin-dependent kinase 19 (EC 2.7.11.22) (CDC2-related protein kinase 6) (Cell division cycle 2-like protein kinase 6) (Cell division protein kinase 19) (Cyclin-dependent kinase 11) (Death-preventing kinase)	CDK19 CDC2L6 CDK11 KIAA1028	Q9BWU1	371	502	353-502	C-terminal
Histone-lysine N-methyltransferase SETD2 (EC 2.1.1.43) (HIF-1) (Huntingtin yeast partner B) (Huntingtin-interacting protein 1) (HIP-1) (Huntingtin-interacting protein B) (Lysine N-methyltransferase 3A) (Protein-lysine N-methyltransferase SETD2) (EC 2.1.1.-) (SET domain-containing protein 2) (hSET2) (p231HBP)	SETD2 HIF1 HYPB KIAA1732 KMT3A SET2 HSPC069	Q9BYW2	2266	2335	2266-2285	C-terminal
CUGBP Elav-like family member 4 (CELF-4) (Bruno-like protein 4) (CUG-BP- and ETR-3-like factor 4) (RNA-binding protein BRUNOL-4)	CELF4 BRUNOL4	Q9BZC1	241	306	236-244	-
Cleavage stimulation factor subunit 2 tau variant (CF-1 64 kDa subunit tau variant) (Cleavage stimulation factor 64 kDa subunit tau variant) (CSTF 64 kDa subunit tau variant) (TauCstF-64)	CSTF2T KIAA0689	Q9H0L4	502	568	201-580	C-terminal
Golgi resident protein GCP60 (Acyl-CoA-binding domain-containing protein 3) (Golgi complex-associated protein 1) (GOCAP1) (Golgi phosphoprotein 1) (GOLPH1) (PBR- and PKA-associated protein 7) (Peripheral benzodiazepine receptor-associated protein PAP7) [Cleaved into: Golgi resident protein GCP60, N-terminally processed]	ACBD3 GCP60 GOCAP1 GOLPH1	Q9H3P7	241	308	260-264; 272-177	-
Transcription factor COE3 (Early B-cell factor 3) (EBF-3) (Olf-1/EBF-like 2) (O/E-2) (OE-2)	EBF3 COE3	Q9H4W6	418	520	417-436; 445-489; 512-527	C-terminal
PR domain zinc finger protein 10 (EC 2.1.1.-) (PR domain-containing protein 10) (Tristanin)	PRDM10 KIAA1231 PFM7 TRIS	Q9NQV6	972	1034	944-1037	C-terminal
BMP-2-inducible protein kinase (BIKe) (EC 2.7.11.1)	BMP2K BIKE HRIHFB2017	Q9NSY1	460	559	334-538; 544-572	-
CCR4-NOT transcription complex subunit 2 (CCR4-associated factor 2)	CNOT2 CDC36 NOT2 HSPC131 MSTP046	Q9NZN8	134	215	41-343	N-terminal
Methyl-CpG-binding domain protein 5 (Methyl-CpG-binding protein MBD5)	MBD5 KIAA1461	Q9P267	929	1010	945-989; 997-1001	-
Chromodomain-helicase-DNA-binding protein 7 (CHD-7) (EC 3.6.4.12) (ATP-dependent helicase CHD7)	CHD7 KIAA1416	Q9P2D1	276	458	20-816	N-terminal
Transcription factor 20 (TCF-20) (Nuclear factor SPBP) (Protein AR1) (Stromelysin-1 PDGF-responsive element-binding protein) (SPRE-binding protein)	TCF20 KIAA0292 SPBP	Q9UGU0	116	349	1-799	N-terminal
Transcription factor COE1 (O/E-1) (OE-1) (Early B-cell factor)	EBF1 COE1 EBF	Q9UH73	451	515	450-487	C-terminal
R3H domain-containing protein 2	R3HDM2 KIAA1002	Q9Y2K5	404	724	254-600; 660-733	-
Pygopus homolog 1	PYGO1	Q9Y3Y4	126	305	112-334	-
Nuclear receptor coactivator 3 (NCoA-3) (EC 2.3.1.48) (ACTR) (Amplified in breast cancer 1 protein) (AIB-1) (CBP-interacting protein) (pCIP) (Class E basic helix-loop-helix protein 42) (bHLHe42) (Receptor-associated coactivator 3) (RAC-3) (Steroid receptor coactivator protein 3) (SRC-3) (Thyroid hormone receptor activator molecule 1) (TRAM-1)	NCOA3 AIB1 BHLHE42 RAC3 TRAM1	Q9Y6Q9	1245	1424	814-1424	C-terminal
Zinc finger protein 384 (Fragment)	ZNF384	R4GMR4	57	125	52-134	C-terminal
Calcium-activated potassium channel subunit alpha-1	KCNMA1	S4R453	1	60	1-22; 45-58	N-terminal
