# Supplementary material for: In silico Characterization of Human Prion-Like Proteins: Beyond Neurological Diseases
Source: Front Physiol. 2019 Mar 27;10:314. doi: 10.3389/fphys.2019.00314 (PMC6445884; doi:10.3389/fphys.2019.00314)
Supplement: Supplementary file 2 [file Table_2.XLSX]

## Sheet: Table S2
Table S2. Gene expression for prion-like proteins clustered by k-means. Gene expression was retrieved from Human Protein Atlas and clustered by k-means into 6 groups. The mean cluster score along with the resulting group composition is shown.
Cluster	A	B	C	D	E	F
Median expression for all tissues	2.71993	2.23388	2.02724	1.86209	0.630512	0.22289
Number of genes in cluster	22	7	16	23	40	13
Identified genes	ENSG00000184634;ENSG00000170144;ENSG00000105323;ENSG00000153187;ENSG00000239306;ENSG00000089280;ENSG00000182944;ENSG00000126746;ENSG00000099917;ENSG00000122566;ENSG00000126945;ENSG00000165495;ENSG00000135387;ENSG00000115145;ENSG00000120948;ENSG00000197451;ENSG00000204406;ENSG00000129351;ENSG00000157212;ENSG00000145687;ENSG00000169045;ENSG00000135486	ENSG00000270647;ENSG00000152795;ENSG00000165259;ENSG00000124789;ENSG00000138668;ENSG00000049618;ENSG00000084676	ENSG00000122359;ENSG00000124151;ENSG00000134852;ENSG00000138674;ENSG00000198646;ENSG00000085224;ENSG00000100393;ENSG00000155111;ENSG00000185591;ENSG00000108654;ENSG00000161021;ENSG00000138756;ENSG00000177613;ENSG00000117713;ENSG00000109111;ENSG00000111752	ENSG00000102710;ENSG00000171016;ENSG00000083168;ENSG00000119812;ENSG00000104969;ENSG00000182827;ENSG00000128573;ENSG00000141380;ENSG00000184384;ENSG00000184402;ENSG00000005339;ENSG00000001167;ENSG00000170325;ENSG00000176542;ENSG00000214753;ENSG00000114861;ENSG00000125398;ENSG00000196782;ENSG00000177200;ENSG00000112624;ENSG00000113649;ENSG00000179912;ENSG00000090905	ENSG00000096746;ENSG00000106536;ENSG00000171403;ENSG00000115977;ENSG00000197915;ENSG00000140396;ENSG00000167081;ENSG00000111596;ENSG00000206460;ENSG00000236609;ENSG00000171316;ENSG00000144893;ENSG00000102908;ENSG00000281813;ENSG00000112592;ENSG00000116001;ENSG00000181555;ENSG00000165494;ENSG00000173744;ENSG00000171634;ENSG00000167548;ENSG00000114354;ENSG00000171004;ENSG00000110713;ENSG00000276461…	ENSG00000108175;ENSG00000084070;ENSG00000153531;ENSG00000204539;ENSG00000184788;ENSG00000143520;ENSG00000215853;ENSG00000101489;ENSG00000103460;ENSG00000167768;ENSG00000181449;ENSG00000185002;ENSG00000177752
