# Supplementary material for: In silico Characterization of Human Prion-Like Proteins: Beyond Neurological Diseases
Source: Front Physiol. 2019 Mar 27;10:314. doi: 10.3389/fphys.2019.00314 (PMC6445884; doi:10.3389/fphys.2019.00314)
Supplement: Supplementary file 4 [file Table_4.XLSX]

## Sheet: Table S4
Table S4. Functional enrichment for predicted human prion-like proteins and their physical binary interactors. The interactors were indetified using Interactome3D (Mosca, R., et al., 2013) and the functional analyses was carried out with DAVID database (Huang da et al., 2009).
Category	Term	Count	%	PValue	Fold Enrichment	Bonferroni	Genes
GOTERM_BP_FAT	GO:0010468~regulation of gene expression	762	49.4163	9.15411e-125	2.09618	7.84599e-121	P27540, Q13200, Q8IZH2, P01130, Q92925, Q13573, O75494, Q13469, Q8IYH5, P55197, Q8NI51, Q6STE5, Q02086, Q92922, Q7Z3B4, P28065, Q13568, Q00839, Q13569, P22694, Q9P2D1, Q96SB4, P59046, O75367, Q01105, O75360, Q9BUB5, Q8NF64, P40337, Q5VUG0, P46937, Q53T94, O95983, P55198, Q9UFF9, P19387, Q13347, Q02078, P28070, P52630, Q6MZP7, Q13761, Q00403, P22681, O75478, O75376, Q92905, Q9NXW9, Q8TAP4, Q92804,…
GOTERM_BP_FAT	GO:0016070~RNA metabolic process	787	51.0376	1.68301e-121	2.02382	1.44251e-117	Q8IZH2, O75494, Q13469, Q8NI51, Q6STE5, Q00839, Q96SB4, P59046, P46937, P19387, Q00403, P22681, O75478, Q92804, Q9BRX9, P41743, P57721, O75084, P01106, P01100, Q9H4L4, Q86VE0, P51991, Q9UKD1, P52756, Q9UBX2, O15350, P14373, Q07021, P41182, Q14190, Q14192, Q68CJ9, O15360, Q13427, Q07869, Q04864, O75460, Q96NM4, O75469, Q969R5, Q8NDX6, P16220, Q96PU8, Q8IZL2, Q13418, O15160, O15162, P48378, O15379,…
GOTERM_BP_FAT	GO:0010467~gene expression	848	54.9935	5.57428e-120	1.91026	4.77771e-116	Q8IZH2, P01130, O75494, Q13469, Q8NI51, Q6STE5, Q00839, P22694, Q96SB4, P59046, Q9BUB5, P46937, Q9H2K0, P19387, Q13347, Q00403, P22681, O75478, Q92804, Q9BRX9, P41743, P57721, O75084, P01106, P01100, Q9H4L4, Q86VE0, Q8NDV7, P51991, Q9UKD1, P52756, Q9UBX2, O15350, P14373, Q07021, P41182, Q14190, Q14192, Q68CJ9, O15360, Q13427, Q07869, Q04864, O75460, Q96NM4, O75469, Q969R5, Q8NDX6, P16220, Q96PU8,…
GOTERM_BP_FAT	GO:0051171~regulation of nitrogen compound metabolic process	756	49.0272	9.75948e-118	2.05181	8.36485e-114	P27540, Q13200, P01130, Q92925, Q13573, O75494, Q13469, Q8IYH5, P55197, Q8NI51, Q6STE5, Q02086, Q92922, P28065, Q13568, Q00839, Q13569, Q9P2D1, Q96SB4, P59046, O75367, Q01105, O75360, Q9BUB5, Q8NF64, P40337, Q5VUG0, P46937, Q53T94, O95983, P55198, Q9UFF9, P19387, Q13347, Q02078, P28070, P52630, Q6MZP7, Q13761, Q00403, P22681, O75478, O75376, Q92905, Q9NXW9, Q8TAP4, Q92804, F6M2K3, O75674, P41743,…
GOTERM_BP_FAT	GO:0051252~regulation of RNA metabolic process	688	44.6174	3.45685e-117	2.18591	2.96287e-113	P27540, Q92925, Q13573, O75494, Q13469, Q8IYH5, P55197, Q8NI51, Q6STE5, Q02086, Q92922, Q13568, Q13569, Q9P2D1, Q96SB4, P59046, O75367, Q01105, O75360, Q8NF64, P40337, Q5VUG0, P46937, Q53T94, O95983, P55198, Q9UFF9, P19387, Q02078, P52630, Q6MZP7, Q13761, Q00403, P22681, O75478, O75376, Q92905, Q9NXW9, Q8TAP4, Q92804, F6M2K3, P41743, P57721, O75084, P01106, P37231, Q9H5I1, P01100, Q86VE0, Q8TAQ2,…
GOTERM_BP_FAT	GO:0019219~regulation of nucleobase-containing compound metabolic process	721	46.7575	2.46355e-115	2.09986	2.11151e-111	P27540, Q92925, Q13573, O75494, Q13469, Q8IYH5, P55197, Q8NI51, Q6STE5, Q02086, Q92922, Q13568, Q00839, Q13569, Q9P2D1, Q96SB4, P59046, O75367, Q01105, O75360, Q8NF64, P40337, Q5VUG0, P46937, Q53T94, O95983, P55198, Q9UFF9, P19387, Q02078, P52630, Q6MZP7, Q13761, Q00403, P22681, O75478, O75376, Q92905, Q9NXW9, Q8TAP4, Q92804, F6M2K3, O75674, P41743, P57721, O75084, P01106, Q9H5I1, P37231, P01100,…
GOTERM_BP_FAT	GO:2000112~regulation of cellular macromolecule biosynthetic process	709	45.9792	3.11519e-115	2.12338	2.67003e-111	P27540, Q92925, Q13573, O75494, Q13469, Q8IYH5, P55197, Q8NI51, Q6STE5, Q02086, Q92922, Q13568, Q00839, Q13569, Q9P2D1, P59046, O75367, Q01105, O75360, Q9BUB5, Q8NF64, P40337, Q5VUG0, P46937, Q53T94, O95983, P55198, Q9UFF9, Q13347, Q02078, P52630, Q6MZP7, Q13761, Q00403, P22681, O75478, O75376, Q92905, Q9NXW9, Q8TAP4, Q92804, F6M2K3, O75674, P41743, P57721, O75084, P01106, Q9H5I1, P37231, P01100,…
GOTERM_BP_FAT	GO:0010556~regulation of macromolecule biosynthetic process	721	46.7575	3.72414e-115	2.09833	3.19196e-111	P27540, Q92925, Q13573, O75494, Q13469, Q8IYH5, P55197, Q8NI51, Q6STE5, Q02086, Q92922, Q13568, Q00839, Q13569, Q9P2D1, P59046, O75367, Q01105, O75360, Q9BUB5, Q8NF64, P40337, Q5VUG0, P46937, Q53T94, O95983, P55198, Q9UFF9, P19387, Q13347, Q02078, P52630, Q6MZP7, Q13761, P16150, Q00403, P22681, O75478, O75376, Q92905, Q9NXW9, Q8TAP4, Q92804, F6M2K3, O75674, P41743, P57721, O75084, P01106, Q9H5I1,…
GOTERM_BP_FAT	GO:0006366~transcription from RNA polymerase II promoter	448	29.0532	1.71011e-113	2.94218	1.46573e-109	P27540, Q13573, Q13469, P55197, Q8NI51, Q92922, Q13568, Q13569, Q9P2D1, O75367, O75360, Q8NF64, P40337, P46937, O95983, P19387, Q02078, Q13761, Q00403, P33240, O75478, O75376, Q92905, F6M2K3, P57721, P01106, P37231, Q9H5I1, P01100, Q86VE0, Q8TAQ2, P27361, Q9UKD1, Q9UBX2, P21453, P17676, O15350, P52657, P40763, Q13227, Q01130, P52655, O75586, P14373, Q07021, P41182, Q14190, Q14192, Q68CJ9, O75593,…
GOTERM_BP_FAT	GO:0032774~RNA biosynthetic process	696	45.1362	5.62729e-113	2.13035	4.82315e-109	P27540, Q92925, Q13573, O75494, Q13469, Q8IYH5, P55197, Q8NI51, Q6STE5, Q02086, Q92922, Q7Z3B4, Q13568, Q13569, Q9P2D1, P59046, O75367, Q01105, O75360, Q8NF64, P40337, Q5VUG0, P46937, Q53T94, O95983, P55198, Q9UFF9, P19387, Q02078, P52630, Q6MZP7, Q13761, Q00403, P33240, P22681, O75478, O75376, Q92905, Q9NXW9, Q8TAP4, Q92804, F6M2K3, P41743, P57721, O75084, P01106, Q9H5I1, P37231, P01100, Q86VE0,…
GOTERM_BP_FAT	GO:0051254~positive regulation of RNA metabolic process	387	25.0973	1.75248e-111	3.26902	1.50205e-107	P27540, Q13573, Q13469, P55197, Q8NI51, Q6STE5, Q92922, Q13568, Q9P2D1, O75360, Q8NF64, P40337, P46937, Q9UFF9, P19387, Q02078, Q13761, Q00403, Q92905, Q92804, F6M2K3, O75084, P01106, P37231, P01100, Q8TAQ2, P27361, Q9UBX2, P01019, P21453, P17676, O15350, P52657, P40763, O75586, Q14192, Q68CJ9, O75593, Q13526, Q8N9N5, Q07869, Q04864, O75460, Q8N0Z6, O75469, P16220, Q8HWS3, Q07955, O75716, Q8IZL2,…
GOTERM_BP_FAT	GO:0097659~nucleic acid-templated transcription	678	43.9689	7.67297e-111	2.149	6.5765e-107	P27540, Q92925, Q13573, O75494, Q13469, Q8IYH5, P55197, Q8NI51, Q6STE5, Q02086, Q92922, Q13568, Q13569, Q9P2D1, P59046, O75367, Q01105, O75360, Q8NF64, P40337, Q5VUG0, P46937, Q53T94, O95983, P55198, Q9UFF9, P19387, Q02078, P52630, Q6MZP7, Q13761, Q00403, P33240, P22681, O75478, O75376, Q92905, Q9NXW9, Q8TAP4, Q92804, F6M2K3, P41743, P57721, O75084, P01106, P37231, Q9H5I1, P01100, Q86VE0, Q8TAQ2,…
GOTERM_BP_FAT	GO:0010628~positive regulation of gene expression	426	27.6265	1.20341e-110	3.00935	1.03144e-106	P27540, P01130, Q13573, Q13469, P55197, Q8NI51, Q6STE5, Q92922, Q00839, Q13568, Q9P2D1, O75367, O75360, Q8NF64, P40337, Q53T94, P46937, P19387, Q02078, Q13761, Q00403, O75376, Q92905, Q92804, F6M2K3, O75084, P01106, P37231, P01100, Q8TAQ2, P27361, Q9UBX2, P01019, P21453, P17676, O15350, P52657, P40763, O75586, Q07021, P60709, Q14192, Q68CJ9, O75593, Q13526, Q8N9N5, Q07869, Q04864, O75460, Q8N0Z6,…
GOTERM_BP_FAT	GO:0006351~transcription, DNA-templated	658	42.6719	1.20123e-109	2.18164	1.02957e-105	P27540, Q92925, Q13573, Q13469, Q8IYH5, P55197, Q8NI51, Q6STE5, Q02086, Q92922, Q13568, Q13569, Q9P2D1, P59046, O75367, Q01105, O75360, Q8NF64, P40337, Q53T94, P46937, O95983, Q9UFF9, P19387, Q02078, P52630, Q6MZP7, Q13761, Q00403, P33240, O75478, O75376, Q92905, Q9NXW9, Q8TAP4, Q92804, F6M2K3, P41743, P57721, O75084, P01106, P37231, Q9H5I1, P01100, Q86VE0, Q8TAQ2, P27361, O15496, Q9UKD1, Q9UBX2,…
GOTERM_BP_FAT	GO:1903506~regulation of nucleic acid-templated transcription	660	42.8016	1.5063e-109	2.1762	1.29105e-105	P27540, Q92925, Q13573, O75494, Q13469, Q8IYH5, P55197, Q8NI51, Q6STE5, Q02086, Q92922, Q13568, Q13569, Q9P2D1, P59046, O75367, Q01105, O75360, Q8NF64, P40337, Q5VUG0, Q53T94, P46937, O95983, P55198, Q9UFF9, Q02078, P52630, Q6MZP7, Q13761, Q00403, P22681, O75478, O75376, Q92905, Q9NXW9, Q8TAP4, Q92804, F6M2K3, P41743, P57721, O75084, P01106, P37231, Q9H5I1, P01100, Q86VE0, Q8TAQ2, P27361, O15496,…
GOTERM_BP_FAT	GO:2001141~regulation of RNA biosynthetic process	662	42.9313	1.62851e-109	2.17141	1.3958e-105	P27540, Q92925, Q13573, O75494, Q13469, Q8IYH5, P55197, Q8NI51, Q6STE5, Q02086, Q92922, Q13568, Q13569, Q9P2D1, P59046, O75367, Q01105, O75360, Q8NF64, P40337, Q5VUG0, Q53T94, P46937, O95983, P55198, Q9UFF9, P19387, Q02078, P52630, Q6MZP7, Q13761, Q00403, P22681, O75478, O75376, Q92905, Q9NXW9, Q8TAP4, Q92804, F6M2K3, P41743, P57721, O75084, P01106, P37231, Q9H5I1, P01100, Q86VE0, Q8TAQ2, P27361,…
GOTERM_BP_FAT	GO:0006357~regulation of transcription from RNA polymerase II promoter	444	28.7938	2.06605e-109	2.89208	1.77081e-105	P27540, Q92925, Q13573, Q13469, P55197, Q8NI51, Q6STE5, Q02086, Q92922, Q13568, Q13569, Q9P2D1, O75367, O75360, Q8NF64, P40337, P46937, O95983, Q02078, P52630, Q13761, O75478, O75376, Q92905, F6M2K3, P57721, P01106, P37231, Q9H5I1, P01100, Q86VE0, Q8TAQ2, P27361, Q9UKD1, Q9UBX2, P21453, P17676, O15350, P52657, P40763, Q13227, O75586, P14373, Q07021, P41182, Q14190, Q14192, Q68CJ9, O75593, Q13526,…
GOTERM_BP_FAT	GO:0006355~regulation of transcription, DNA-templated	653	42.3476	6.29577e-107	2.16627	5.3961e-103	P27540, Q92925, Q13573, O75494, Q13469, Q8IYH5, P55197, Q8NI51, Q6STE5, Q02086, Q92922, Q13568, Q13569, Q9P2D1, P59046, O75367, Q01105, O75360, Q8NF64, P40337, Q5VUG0, Q53T94, P46937, O95983, P55198, Q9UFF9, Q02078, P52630, Q6MZP7, Q13761, Q00403, P22681, O75478, O75376, Q92905, Q9NXW9, Q8TAP4, Q92804, F6M2K3, P41743, P57721, O75084, P01106, P37231, Q9H5I1, P01100, Q86VE0, Q8TAQ2, P27361, O15496,…
GOTERM_BP_FAT	GO:0034654~nucleobase-containing compound biosynthetic process	732	47.4708	6.59894e-107	2.00811	5.65595e-103	P27540, Q92925, Q13573, O75494, Q13469, Q8IYH5, P55197, Q8NI51, Q6STE5, Q02086, Q92922, Q7Z3B4, Q13568, Q00839, Q13569, Q9P2D1, P59046, O75367, Q01105, O75360, Q8NF64, P40337, Q5VUG0, P46937, Q53T94, O95983, P55198, Q9UFF9, P19387, Q02078, P52630, Q6MZP7, P00846, Q13761, Q00403, P33240, P22681, O75478, O75376, Q92905, Q9NXW9, Q8TAP4, P46926, Q92804, F6M2K3, P41743, P57721, O75084, P01106, Q9H5I1,…
GOTERM_BP_FAT	GO:0045935~positive regulation of nucleobase-containing compound metabolic process	414	26.8482	1.00059e-105	2.98455	8.57608e-102	P27540, Q13573, Q13469, P55197, Q8NI51, Q6STE5, Q92922, Q13568, Q9P2D1, O75360, Q8NF64, P40337, P46937, Q9UFF9, P19387, Q02078, Q13761, Q00403, Q92905, Q92804, F6M2K3, O75084, P01106, P37231, P01100, Q8TAQ2, P27361, Q9UBX2, P01019, P21453, P17676, O15350, P52657, P40763, O75586, Q14192, Q68CJ9, O75593, Q13526, Q8N9N5, Q07869, Q04864, O75460, Q8N0Z6, O75469, P16220, Q07955, Q8HWS3, O75716, Q8IZL2,…
GOTERM_BP_FAT	GO:0018130~heterocycle biosynthetic process	735	47.6654	1.46975e-105	1.99165	1.25973e-101	P27540, Q92925, Q13573, O75494, Q13469, Q8IYH5, P55197, Q8NI51, Q6STE5, Q02086, Q92922, Q7Z3B4, Q13568, Q00839, Q13569, Q9P2D1, P59046, O75367, Q01105, O75360, Q8NF64, P40337, Q5VUG0, P46937, Q53T94, O95983, P55198, Q9UFF9, P19387, Q02078, P52630, Q6MZP7, P00846, Q13761, Q00403, P33240, P22681, O75478, O75376, Q92905, Q9NXW9, Q8TAP4, P46926, Q92804, F6M2K3, P41743, P57721, O75084, P01106, Q9H5I1,…
GOTERM_BP_FAT	GO:0019438~aromatic compound biosynthetic process	736	47.7302	2.17039e-105	1.9885	1.86024e-101	P27540, Q92925, Q13573, O75494, Q13469, Q8IYH5, P55197, Q8NI51, Q6STE5, Q02086, Q92922, Q7Z3B4, Q13568, Q00839, Q13569, Q9P2D1, P59046, O75367, Q01105, O75360, Q8NF64, P40337, Q5VUG0, P46937, Q53T94, O95983, P55198, Q9UFF9, P19387, Q02078, P52630, Q6MZP7, P00846, Q13761, Q00403, P33240, P22681, O75478, O75376, Q92905, Q9NXW9, Q8TAP4, P46926, Q92804, F6M2K3, P41743, P57721, O75084, P01106, Q9H5I1,…
GOTERM_BP_FAT	GO:0051173~positive regulation of nitrogen compound metabolic process	427	27.6913	2.64724e-104	2.88838	2.26895e-100	P27540, Q13573, Q13469, P55197, Q8NI51, Q6STE5, Q92922, Q13568, Q9P2D1, O75360, Q8NF64, P40337, P46937, Q9UFF9, P19387, Q02078, Q13761, Q00403, O75376, Q92905, Q92804, F6M2K3, O75084, P01106, P37231, P01100, Q8TAQ2, P27361, Q9UBX2, P01019, P21453, P17676, O15350, P52657, P40763, O75586, Q07021, Q14192, Q68CJ9, O75593, Q13526, Q8N9N5, Q07869, Q04864, O75460, Q8N0Z6, O75469, P16220, Q07955, Q8HWS3,…
GOTERM_BP_FAT	GO:1902680~positive regulation of RNA biosynthetic process	370	23.9948	3.23732e-104	3.23044	2.7747e-100	P17275, Q15475, P27540, Q13573, P42771, P78317, P78318, Q15853, P78545, Q13469, P55197, Q8NI51, Q8IZX4, O14793, Q6STE5, Q96T37, Q92922, Q13568, Q9P2D1, O75360, P35869, O60806, Q8NF64, P40337, P46937, Q13952, O43186, P19387, Q02078, O60216, Q53ET0, Q04206, O60519, Q16594, Q13761, O00716, P62633, Q00403, Q92794, Q92905, Q15596, Q9UKV8, Q92793, P09874, Q92804, F6M2K3, P46531, Q9NY61, Q9Y5V3, Q9UKW6,…
GOTERM_BP_FAT	GO:1903508~positive regulation of nucleic acid-templated transcription	367	23.8003	3.2659e-104	3.25175	2.7992e-100	P17275, Q15475, P27540, Q13573, P42771, P78317, P78318, Q15853, P78545, Q13469, P55197, Q8NI51, Q8IZX4, O14793, Q6STE5, Q96T37, Q92922, Q13568, Q9P2D1, O75360, P35869, O60806, Q8NF64, P40337, P46937, Q13952, O43186, Q02078, O60216, Q53ET0, Q04206, O60519, Q16594, Q13761, O00716, P62633, Q92794, Q92905, Q15596, Q9UKV8, Q92793, P09874, Q92804, F6M2K3, P46531, Q9NY61, Q9Y5V3, Q9UKW6, Q969H8, A0AVK6,…
GOTERM_BP_FAT	GO:0045893~positive regulation of transcription, DNA-templated	367	23.8003	3.2659e-104	3.25175	2.7992e-100	P17275, Q15475, P27540, Q13573, P42771, P78317, P78318, Q15853, P78545, Q13469, P55197, Q8NI51, Q8IZX4, O14793, Q6STE5, Q96T37, Q92922, Q13568, Q9P2D1, O75360, P35869, O60806, Q8NF64, P40337, P46937, Q13952, O43186, Q02078, O60216, Q53ET0, Q04206, O60519, Q16594, Q13761, O00716, P62633, Q92794, Q92905, Q15596, Q9UKV8, Q92793, P09874, Q92804, F6M2K3, P46531, Q9NY61, Q9Y5V3, Q9UKW6, Q969H8, A0AVK6,…
GOTERM_BP_FAT	GO:0010604~positive regulation of macromolecule metabolic process	563	36.511	1.51837e-103	2.35621	1.30139e-99	P46940, P27540, Q13200, P01130, Q13573, Q13469, P55197, Q8NI51, Q6STE5, Q92922, O75553, P28065, Q13568, Q00839, P22694, Q9P2D1, P59046, O75367, O75360, Q92934, Q8NF64, P40337, Q53T94, P46937, Q9UFF9, P19387, Q02078, P28070, P01135, Q13761, P16150, Q00403, O75478, O75376, Q92905, Q9UKE5, Q92804, F6M2K3, O75674, O75084, P01106, P37231, P01100, Q8TAQ2, P27361, O15496, Q9UBX2, P01019, P21453, P17676,…
GOTERM_BP_FAT	GO:0010557~positive regulation of macromolecule biosynthetic process	399	25.8755	2.10973e-101	2.98628	1.80825e-97	P27540, Q13573, Q13469, P55197, Q8NI51, Q6STE5, Q92922, Q13568, Q9P2D1, P59046, O75360, Q8NF64, P40337, P46937, P19387, Q02078, Q13761, P16150, Q00403, Q92905, O75376, Q92804, F6M2K3, O75084, P01106, P37231, P01100, Q8TAQ2, P27361, Q9UBX2, P01019, P21453, P17676, O15350, P52657, P40763, O75586, Q07021, Q14192, Q68CJ9, O75593, Q13526, Q8N9N5, Q07869, Q04864, Q8N0Z6, O75469, P16220, Q8HWS3, O75716,…
GOTERM_BP_FAT	GO:0034645~cellular macromolecule biosynthetic process	779	50.5188	1.53999e-97	1.85776	1.31992e-93	O75494, Q13469, Q8NI51, Q6STE5, Q00839, P59046, Q9BUB5, P46937, Q9H2K0, P19387, Q13347, Q00403, P22681, O75478, Q92804, O75674, P41743, P57721, O75084, P01106, P01100, Q86VE0, Q8NDV7, Q9UKD1, Q9UBX2, O15350, P14373, Q07021, P41182, Q14190, Q14192, Q68CJ9, O15360, Q07869, Q04864, O75460, Q96NM4, O75469, Q969R5, Q8NDX6, P16220, Q96PU8, Q8IZL2, Q13418, Q13111, O15160, O15162, P48378, O15379, Q01658,…
GOTERM_BP_FAT	GO:0009893~positive regulation of metabolic process	572	37.0947	7.97242e-96	2.24014	6.83317e-92	P46940, P27540, Q13200, P01130, Q13573, Q13469, P55197, Q8NI51, Q6STE5, Q92922, O75553, P28065, Q13568, Q00839, P22694, Q9P2D1, P59046, O75367, O75360, Q92934, Q8NF64, P40337, Q53T94, P46937, Q9UFF9, P19387, Q02078, P28070, P01135, Q13761, P16150, Q00403, O75478, O75376, Q92905, Q9UKE5, Q92804, F6M2K3, O75674, O75084, P01106, P37231, P01100, Q8TAQ2, P27361, O15496, Q9UBX2, P01019, P21453, P17676,…
GOTERM_BP_FAT	GO:0009891~positive regulation of biosynthetic process	407	26.3943	4.81771e-92	2.76404	4.12926e-88	P27540, P01130, Q13573, Q13469, P55197, Q8NI51, Q6STE5, Q92922, Q13568, Q9P2D1, P59046, O75360, Q8NF64, P40337, P46937, P19387, Q02078, Q13761, P16150, Q00403, Q92905, O75376, Q92804, F6M2K3, O75084, P01106, P37231, P01100, Q8TAQ2, P27361, Q9UBX2, P01019, P21453, P17676, O15350, P52657, P40763, O75586, Q07021, Q14192, Q68CJ9, O75593, Q13526, Q8N9N5, Q07869, Q04864, Q8N0Z6, O75469, P16220, Q8HWS3,…
GOTERM_BP_FAT	GO:0031328~positive regulation of cellular biosynthetic process	402	26.07	1.59242e-91	2.77904	1.36486e-87	P27540, P01130, Q13573, Q13469, P55197, Q8NI51, Q6STE5, Q92922, Q13568, Q9P2D1, O75360, Q8NF64, P40337, P46937, P19387, Q02078, Q13761, P16150, Q00403, Q92905, O75376, Q92804, F6M2K3, O75084, P01106, P37231, P01100, Q8TAQ2, P27361, Q9UBX2, P01019, P21453, P17676, O15350, P52657, P40763, O75586, Q07021, Q14192, Q68CJ9, O75593, Q13526, Q8N9N5, Q07869, Q04864, Q8N0Z6, O75469, P16220, Q8HWS3, O75716,…
GOTERM_BP_FAT	GO:0031325~positive regulation of cellular metabolic process	539	34.9546	4.53736e-91	2.26927	3.88897e-87	P46940, P27540, Q13200, P01130, Q13573, Q13469, P55197, Q8NI51, Q6STE5, Q92922, O75553, P28065, Q13568, P22694, Q9P2D1, P59046, O75360, Q92934, Q8NF64, P40337, P46937, Q9UFF9, P19387, Q02078, P28070, P01135, Q13761, P16150, Q00403, O75478, O75376, Q92905, Q9UKE5, Q92804, F6M2K3, O75674, O75084, P01106, P37231, P01100, Q8TAQ2, P27361, O15496, Q9UBX2, P01019, P21453, P17676, O15350, P52657, P40763,…
GOTERM_BP_FAT	GO:0045944~positive regulation of transcription from RNA polymerase II promoter	301	19.5201	7.43451e-91	3.45604	6.37212e-87	P17275, Q15475, P27540, Q13573, P42771, P78317, P78318, Q15853, P78545, Q13469, P55197, Q8NI51, Q8IZX4, Q96T37, Q92922, Q13568, Q9P2D1, O75360, P35869, O60806, Q8NF64, P46937, Q13952, O43186, Q02078, O60216, Q53ET0, Q04206, Q16594, P62633, Q92905, Q15596, Q9UKV8, Q92793, P09874, F6M2K3, P46531, Q9NY61, Q9UKW6, Q969H8, A0AVK6, P01106, P37231, P01100, P43699, Q92786, P10071, P26367, P41235, P27361,…
GOTERM_BP_FAT	GO:0010629~negative regulation of gene expression	350	22.6978	7.593e-80	2.81712	6.50796e-76	Q96BD5, Q9ULM6, P17275, Q15475, P01130, Q13573, O75494, P42771, P78318, Q03989, Q86V38, P78545, Q13469, P11142, Q09028, Q06455, P49790, Q96T37, Q12986, Q7Z3B4, O60504, Q13569, O60506, Q15466, Q2M1V0, O75367, Q01105, O75360, P35869, Q9Y2K1, P40337, Q5VUG0, O95983, Q9UFF9, P19387, Q02078, P98170, Q04206, Q9UJV3, Q13761, Q14919, Q92794, Q14444, O75376, Q9NZN8, Q15596, Q9UKV8, Q92793, P09874, P46531,…
GOTERM_BP_FAT	GO:0051172~negative regulation of nitrogen compound metabolic process	349	22.6329	1.83041e-77	2.7699	1.56885e-73	Q96BD5, Q9ULM6, P17275, Q15475, Q13573, O75494, P42771, P78318, Q03989, Q92673, Q86V38, P78545, Q13469, P11142, Q06455, Q96T37, Q12986, Q00839, O60504, Q13569, O60506, Q15466, Q2M1V0, O75367, Q01105, O75360, P35869, Q9Y2K1, P40337, P46937, O95983, Q9UFF9, Q02078, Q04206, Q9UJV3, Q13761, Q14919, Q92794, Q14444, O75376, Q9NZN8, Q15596, Q9UKV8, O60934, Q92793, P09874, P46531, Q9Y5V3, Q96GD3, O43463,…
GOTERM_BP_FAT	GO:2000113~negative regulation of cellular macromolecule biosynthetic process	322	20.882	2.13012e-76	2.90691	1.82572e-72	Q96BD5, Q9ULM6, P17275, Q15475, Q13573, P42771, P78318, Q03989, Q86V38, P78545, Q13469, P11142, Q06455, Q96T37, Q12986, Q00839, O60504, Q13569, O60506, Q15466, Q2M1V0, O75367, Q01105, O75360, P35869, Q9Y2K1, P40337, O95983, Q9UFF9, Q02078, Q04206, Q13761, Q14919, Q92794, Q14444, O75376, Q9NZN8, Q15596, Q9UKV8, Q92793, P09874, P46531, Q9NY61, Q9Y5V3, Q96GD3, O43463, P57721, A0AVK6, Q9UHJ3, P01106,…
GOTERM_BP_FAT	GO:0010558~negative regulation of macromolecule biosynthetic process	335	21.725	2.671e-76	2.82379	2.28932e-72	Q96BD5, Q9ULM6, P17275, Q15475, Q13573, P42771, P78318, Q03989, Q86V38, P78545, Q13469, P11142, Q06455, Q96T37, Q12986, Q00839, O60504, Q13569, O60506, Q15466, P59046, Q2M1V0, O75367, Q01105, O75360, P35869, Q9Y2K1, P40337, P46937, O95983, Q9UFF9, Q02078, Q04206, Q9UJV3, Q13761, Q14919, Q92794, Q14444, O75376, Q9NZN8, Q15596, Q9UKV8, Q92793, P09874, P46531, Q9NY61, Q9Y5V3, Q96GD3, O43463, P57721,…
GOTERM_BP_FAT	GO:0010605~negative regulation of macromolecule metabolic process	450	29.1829	1.4035e-75	2.31242	1.20294e-71	Q13200, P01130, Q13573, O75494, Q13469, Q92922, Q7Z3B4, Q00839, P28065, Q13569, P59046, Q01105, O75367, O75360, P40337, Q5VUG0, P46937, O95983, Q9UFF9, P19387, Q02078, P28070, Q13761, Q5DT21, P22681, O75376, Q8TAP4, P57721, P01106, P37231, Q9H5I1, Q86VE0, Q8NDV7, Q8TAQ2, P01019, P17676, O15350, Q96AQ6, P40763, Q13227, Q01130, P01031, P14373, P31947, Q07021, P41182, Q14190, Q9C005, Q14192, O75593,…
GOTERM_BP_FAT	GO:0031327~negative regulation of cellular biosynthetic process	338	21.9196	5.73779e-73	2.72972	4.91786e-69	Q96BD5, Q9ULM6, P17275, Q15475, Q13573, P42771, P78318, Q03989, Q86V38, P78545, Q13469, P11142, Q06455, Q96T37, Q12986, Q00839, O60504, Q13569, O60506, Q15466, P59046, Q2M1V0, O75367, Q01105, O75360, P35869, Q9Y2K1, P40337, P46937, O95983, Q9UFF9, Q02078, Q04206, Q9UJV3, Q13761, Q14919, Q92794, Q14444, O75376, Q9NZN8, Q15596, Q9UKV8, Q92793, P09874, P46531, Q9NY61, Q9Y5V3, Q96GD3, O43463, P57721,…
GOTERM_BP_FAT	GO:0009890~negative regulation of biosynthetic process	339	21.9844	1.22128e-71	2.69411	1.04676e-67	Q96BD5, Q9ULM6, P17275, Q15475, Q13573, P42771, P78318, Q03989, Q86V38, P78545, Q13469, P11142, Q06455, Q96T37, Q12986, Q00839, O60504, Q13569, O60506, Q15466, P59046, Q2M1V0, O75367, Q01105, O75360, P35869, Q9Y2K1, P40337, P46937, O95983, Q9UFF9, Q02078, Q04206, Q9UJV3, Q13761, Q14919, Q92794, Q14444, O75376, Q9NZN8, Q15596, Q9UKV8, Q92793, P09874, P46531, Q9NY61, Q9Y5V3, Q96GD3, O43463, P57721,…
GOTERM_BP_FAT	GO:0009892~negative regulation of metabolic process	462	29.9611	7.20879e-70	2.18958	6.17865e-66	P46940, Q13200, P01130, Q13573, O75494, Q13469, Q92922, Q7Z3B4, Q00839, P28065, Q13569, P59046, Q01105, O75367, O75360, P40337, Q5VUG0, P46937, O95983, Q9UFF9, P19387, Q02078, P28070, Q13761, Q5DT21, P22681, O75376, Q8TAP4, P57721, P01106, P37231, Q9H5I1, Q86VE0, Q8NDV7, Q8TAQ2, P01019, P17676, O15350, Q96AQ6, P40763, Q13227, Q01130, P01031, P14373, P31947, Q07021, P41182, Q14190, Q9C005, Q14192,…
GOTERM_BP_FAT	GO:0031324~negative regulation of cellular metabolic process	441	28.5992	1.02563e-69	2.24781	8.79063e-66	P46940, Q13200, Q13573, O75494, Q13469, Q92922, Q00839, P28065, Q13569, P59046, Q01105, O75367, O75360, P40337, P46937, O95983, Q9UFF9, Q02078, P28070, Q13761, Q5DT21, P22681, O75376, Q8TAP4, P57721, P01106, P37231, Q9H5I1, Q86VE0, Q8NDV7, Q8TAQ2, P01019, P17676, O15350, Q96AQ6, P40763, Q13227, Q01130, P01031, P14373, P31947, Q07021, P41182, Q14190, Q9C005, Q14192, O75593, Q13526, O95429, Q07869,…
GOTERM_BP_FAT	GO:0051253~negative regulation of RNA metabolic process	299	19.3904	1.81503e-69	2.88212	1.55567e-65	Q96BD5, P17275, Q15475, Q13573, O75494, P42771, P78318, Q03989, Q86V38, P78545, Q13469, P11142, Q06455, Q96T37, Q12986, O60504, Q13569, Q15466, Q2M1V0, O75367, Q01105, O75360, P35869, Q9Y2K1, P40337, P46937, O95983, Q02078, Q04206, Q9UJV3, Q13761, Q14919, Q92794, O75376, Q9NZN8, Q15596, Q92793, P09874, P46531, Q9Y5V3, Q96GD3, O43463, P57721, A0AVK6, Q9UHJ3, P01106, Q9H5I1, P37231, Q86VE0, P43699,…
GOTERM_BP_FAT	GO:0045934~negative regulation of nucleobase-containing compound metabolic process	313	20.2983	6.09963e-67	2.72879	5.22799e-63	Q96BD5, P17275, Q15475, Q13573, O75494, P42771, P78318, Q03989, Q86V38, P78545, Q13469, P11142, Q06455, Q96T37, Q12986, Q00839, O60504, Q13569, Q15466, Q2M1V0, O75367, Q01105, O75360, P35869, Q9Y2K1, P40337, P46937, O95983, Q02078, Q04206, Q9UJV3, Q13761, Q14919, Q92794, O75376, Q9NZN8, Q15596, O60934, Q92793, P09874, P46531, Q9Y5V3, Q96GD3, O43463, P57721, A0AVK6, Q9UHJ3, P01106, Q9H5I1, P37231,…
GOTERM_BP_FAT	GO:1903507~negative regulation of nucleic acid-templated transcription	285	18.4825	2.39016e-66	2.89422	2.04861e-62	Q96BD5, P17275, Q15475, Q13573, P42771, P78318, Q03989, Q86V38, P78545, Q13469, P11142, Q06455, Q96T37, Q12986, O60504, Q13569, Q15466, Q2M1V0, Q01105, O75367, O75360, P35869, Q9Y2K1, P40337, P46937, O95983, Q02078, Q04206, Q13761, Q14919, Q92794, O75376, Q9NZN8, Q15596, Q92793, P09874, P46531, Q9Y5V3, Q96GD3, O43463, P57721, A0AVK6, Q9UHJ3, P01106, Q9H5I1, P37231, Q86VE0, P43699, Q92786, P10071,…
GOTERM_BP_FAT	GO:1902679~negative regulation of RNA biosynthetic process	287	18.6122	4.28494e-66	2.87303	3.67262e-62	Q96BD5, P17275, Q15475, Q13573, P42771, P78318, Q03989, Q86V38, P78545, Q13469, P11142, Q06455, Q96T37, Q12986, O60504, Q13569, Q15466, Q2M1V0, Q01105, O75367, O75360, P35869, Q9Y2K1, P40337, P46937, O95983, Q02078, Q04206, Q9UJV3, Q13761, Q14919, Q92794, O75376, Q9NZN8, Q15596, Q92793, P09874, P46531, Q9Y5V3, Q96GD3, O43463, P57721, A0AVK6, Q9UHJ3, P01106, Q9H5I1, P37231, Q86VE0, P43699, Q92786,…
GOTERM_BP_FAT	GO:0045892~negative regulation of transcription, DNA-templated	276	17.8988	6.15439e-65	2.9194	5.27492e-61	Q96BD5, P17275, Q15475, Q13573, P42771, Q03989, P78318, Q86V38, P78545, Q13469, P11142, Q06455, Q96T37, Q12986, O60504, Q13569, Q15466, Q2M1V0, Q01105, O75367, O75360, P35869, Q9Y2K1, P40337, O95983, Q02078, Q04206, Q13761, Q14919, Q92794, O75376, Q9NZN8, Q15596, Q92793, P09874, P46531, Q9Y5V3, Q96GD3, O43463, P57721, A0AVK6, Q9UHJ3, P01106, Q9H5I1, P37231, Q86VE0, P43699, Q92786, P10071, P26367,…
GOTERM_BP_FAT	GO:0000122~negative regulation of transcription from RNA polymerase II promoter	211	13.6835	4.46847e-60	3.37166	3.82993e-56	P17275, Q15475, Q96BD5, Q13573, P78318, Q86V38, Q13469, Q12986, Q13569, O60504, Q15466, O75367, Q2M1V0, O75360, Q9Y2K1, P40337, O95983, Q02078, Q04206, Q13761, Q14919, O75376, Q9NZN8, Q15596, Q92793, P09874, P46531, O43463, A0AVK6, P57721, P01106, P37231, Q9H5I1, Q86VE0, P43699, P26367, Q92786, P10071, Q8TAQ2, Q9HBM6, P10242, O15350, P40763, Q13227, P14373, Q07021, Q9HC52, P41182, O00308, Q14190,…
GOTERM_BP_FAT	GO:0043401~steroid hormone mediated signaling pathway	92	5.96628	3.20633e-50	6.10912	2.74815e-46	Q8N1N5, P31689, P12931, Q14994, H0YCU6, P51449, P78317, P51532, Q9Y6Q9, Q96PK6, Q14192, A5YKK6, Q13285, O75593, Q15424, Q9P1Z2, Q07869, P55055, P06400, Q15466, P06401, Q9Y2X0, O75928, Q13153, P17844, O75469, P55345, Q9BTK6, P35398, O15516, O60244, O14686, Q13309, Q92731, P08235, Q14541, O75925, Q9Y3R0, A0A0B4J2F3, P21675, Q9NZN8, Q8TAP4, P09874, P50613, P35222, P62508, Q92841, Q96HR3, F6M2K3, Q15…
GOTERM_BP_FAT	GO:0071383~cellular response to steroid hormone stimulus	104	6.74449	5.24546e-48	5.15798	4.49589e-44	Q8N1N5, Q14994, P51449, P78317, P51532, Q9Y6Q9, Q96PK6, A5YKK6, Q13285, O14793, Q9P1Z2, Q00839, P55211, P06400, Q15466, P06401, Q13153, P13500, P17844, O15516, O43524, Q9UJM3, Q92731, P08235, Q14541, A0A0B4J2F3, Q9NZN8, Q8TAP4, P09874, P35222, P62508, F6M2K3, Q15406, Q9Y2W1, P10589, P15172, P37231, Q13133, P10828, P10827, P10826, P41235, Q92993, Q15788, O43251, O15534, O00482, Q04917, P48552, Q9U…
GOTERM_BP_FAT	GO:0030522~intracellular receptor signaling pathway	108	7.00389	9.93449e-48	4.94591	8.51485e-44	Q8N1N5, P27540, Q14994, Q13573, P51449, P78317, P51532, Q9Y6Q9, Q96PK6, P56545, A5YKK6, Q13285, Q9P1Z2, P06400, P35869, Q13153, Q14790, P17844, O43187, O15516, Q15910, Q92731, Q04206, Q14541, A0A0B4J2F3, O14920, Q9NZN8, Q15596, Q8TAP4, P09874, P35222, P62508, F6M2K3, Q15406, Q9Y2W1, P10589, P37231, Q13133, P10828, P10827, P10826, P41235, Q96CP1, Q92993, Q15788, O43251, O15534, Q14653, P0CG48, O00…
GOTERM_BP_FAT	GO:0071396~cellular response to lipid	149	9.66278	4.72433e-44	3.4989	4.04922e-40	Q8N1N5, P80188, P01130, Q14994, Q13573, P51449, P78317, P51532, Q9Y6Q9, Q96PK6, A5YKK6, O14793, Q13285, P13646, Q6IQ32, Q9P1Z2, Q00839, P55211, P06400, Q15466, Q01094, P06401, Q13153, Q92934, P13500, P17844, P46937, O43187, O15516, O43524, Q9UJM3, Q92731, P08235, Q14541, Q04206, Q16539, P01584, A0A0B4J2F3, Q9NZN8, Q96GM5, Q8TAP4, P09874, P62508, P35222, F6M2K3, Q15406, Q9Y2W1, P10589, P15172, P28…
GOTERM_BP_FAT	GO:0009755~hormone-mediated signaling pathway	95	6.16083	1.18767e-43	5.138	1.01795e-39	Q8N1N5, P31689, P12931, Q14994, H0YCU6, P51449, P78317, P51532, Q9Y6Q9, Q96PK6, Q14192, A5YKK6, Q13285, O75593, Q15424, Q9P1Z2, Q07869, P55055, P06400, Q15466, P06401, Q9Y2X0, O75928, Q13153, P17844, O75469, P55345, Q9BTK6, P35398, O15516, O60244, O14686, Q13309, Q92731, P08235, Q14541, O75925, Q9Y3R0, A0A0B4J2F3, P21675, P10912, Q9NZN8, Q8TAP4, P09874, P50613, P35222, P62508, Q92841, Q96HR3, F6M…
GOTERM_BP_FAT	GO:0071407~cellular response to organic cyclic compound	150	9.72763	1.69464e-43	3.44787	1.45248e-39	Q8N1N5, Q14994, Q13573, P51449, P78317, Q15797, P84022, Q99717, P51532, Q9Y6Q9, Q96PK6, A5YKK6, O14793, Q13285, Q9P1Z2, Q00839, P55211, Q15466, P06400, P06401, Q13153, Q92934, Q14790, P22626, P13500, P17844, O15516, O43524, Q9UJM3, Q15910, Q92731, P08238, P08235, Q14541, Q04206, P01584, A0A0B4J2F3, P52565, O75376, Q9NZN8, Q9UKV8, Q8TAP4, P09874, P62508, P35222, F6M2K3, Q15406, Q9Y2W1, P10589, P15…
GOTERM_BP_FAT	GO:0048545~response to steroid hormone	121	7.84695	1.3758e-39	3.79598	1.1792e-35	Q8N1N5, Q14994, P51449, P78317, P51532, Q9Y6Q9, Q96PK6, A5YKK6, O14793, Q13285, Q9P1Z2, P38936, Q00839, P55211, P10415, P06400, Q15466, P06401, Q13153, Q92934, P13500, P17844, O15516, O43524, Q9UJM3, Q92731, P08235, Q04206, Q14541, A0A0B4J2F3, Q9NZN8, Q8TAP4, P09874, P35222, P62508, F6M2K3, Q15406, Q9Y2W1, P21549, P46531, P10589, P15172, P21246, P37231, P01100, Q13133, P10828, P10827, P10826, P02…
GOTERM_BP_FAT	GO:0006367~transcription initiation from RNA polymerase II promoter	79	5.12322	2.29173e-38	5.42676	1.96424e-34	Q14994, Q13573, Q6ZW49, P51449, Q13285, Q8IZX4, Q07869, Q96JK9, P55055, Q15466, P06401, Q9Y2X0, Q96RN5, Q15562, P46937, P35680, O75469, P35398, Q92831, P24928, P24863, O60244, P16220, P19387, Q92731, Q8IZL2, P56270, P08235, Q14541, Q16594, O00716, Q71SY5, Q00403, P21675, Q9GZV5, P49336, Q92793, P62508, P50613, Q96HR3, F6M2K3, Q15406, Q93074, Q9Y2W1, P10275, P46531, P10589, P10276, O00268, Q14686,…
GOTERM_BP_FAT	GO:0006352~DNA-templated transcription, initiation	91	5.90143	3.92882e-38	4.70861	3.36739e-34	Q15572, Q15573, Q14994, Q13573, Q6ZW49, P51449, Q13285, Q8IZX4, Q07869, Q96JK9, P55055, Q15466, P06401, Q9Y2X0, Q96RN5, Q15562, P46937, Q53T94, P35680, O75469, P35398, Q92831, P24928, P24863, O60244, P16220, P19387, P05412, Q8IZL2, Q92731, P56270, P08235, Q14541, Q16594, O15160, Q9HAW0, O00716, Q71SY5, Q00403, P21675, Q9GZV5, P49336, Q92793, P50613, P35222, P62508, Q96HR3, F6M2K3, Q15406, Q93074,…
GOTERM_BP_FAT	GO:0071310~cellular response to organic substance	350	22.6978	6.8127e-37	1.91373	5.83916e-33	P17275, P46940, P27540, P80188, Q13200, P01130, Q13573, P78317, Q9UBH0, Q9GZX9, O14793, Q99683, P13646, Q92922, Q00839, Q13568, P28065, P22694, P55211, O60506, Q15466, P59046, Q92934, P46937, O14798, O43187, P19387, P28070, P52630, P98170, Q04206, P33240, P22681, O75376, P52565, Q92905, Q9NZN8, Q15596, Q9UKV8, Q8TAP4, P09874, F6M2K3, P35609, P46531, P41743, Q969H8, P06241, O75084, Q9NS68, P01106,…
GOTERM_BP_FAT	GO:0033554~cellular response to stress	303	19.6498	8.78857e-37	2.04266	7.53268e-33	Q9ULM6, P27540, P80188, Q13573, P42771, P78318, Q8TC71, Q13469, P11142, Q99683, P49790, Q7Z3B4, Q13569, P55211, Q92934, Q9Y2K1, Q96DN0, P40337, P46937, Q99873, O43187, Q9UFF9, P19387, O60216, P62258, O95881, P98170, Q04206, Q16594, P55854, Q92794, P22681, O75376, Q92905, Q9NZN8, O60934, Q92793, P09874, Q9UKE5, F6M2K3, P46531, Q9NY61, Q969H8, O43463, O75084, Q9NS68, P01106, Q9H5I1, P37231, P01100,…
GOTERM_BP_FAT	GO:0032870~cellular response to hormone stimulus	153	9.92218	6.75086e-36	2.96875	5.78616e-32	Q8N1N5, P17275, Q14994, P51449, P78317, P51532, Q9Y6Q9, Q96PK6, A5YKK6, O14793, Q13285, P61244, Q8N8Y2, O14654, Q92922, Q9P1Z2, Q00839, P22694, P55211, P06400, Q15466, P06401, Q13153, P13500, P17844, O15516, O43524, Q9UJM3, Q92731, P08235, Q14541, Q04206, P01584, A0A0B4J2F3, Q9NZN8, Q15596, Q8TAP4, P09874, P62508, P35222, F6M2K3, P35609, Q15406, Q9Y2W1, P46531, P10589, P41743, P15172, P56524, P28…
GOTERM_BP_FAT	GO:0018205~peptidyl-lysine modification	120	7.7821	1.01405e-35	3.52411	8.69139e-32	Q9Y3Y4, P27540, Q13573, Q6ZW49, P78317, P42771, Q9Y6Q9, P12270, Q8IZX4, P49790, P49711, Q7Z3B4, Q9UQE7, P61978, Q13569, Q99496, Q6W2J9, O75367, Q01105, Q15014, Q12824, Q8N2W9, Q15291, O95983, O15516, Q96EZ8, Q15910, O60216, Q53ET0, Q14683, Q02447, Q16594, P61964, P01584, Q9GZR1, P55854, Q92794, O75478, P11387, P35227, Q15596, P35226, Q92793, P43351, P09874, P35222, O15550, P15172, Q96GD3, Q8NEZ4,…
GOTERM_BP_FAT	GO:0070887~cellular response to chemical stimulus	395	25.6161	4.78853e-35	1.78296	4.10425e-31	P46940, P27540, Q13200, P01130, Q13573, P13646, Q92922, Q00839, Q13568, P28065, P22694, P59046, Q92934, P40337, P46937, P19387, Q02078, P28070, P52630, P33240, P22681, P52565, Q92905, O75376, Q8TAP4, F6M2K3, P41743, O75084, P01106, P37231, Q9H5I1, Q6P2Q9, P01100, Q9UBX5, P27361, P01019, P21453, P17676, Q16853, P40763, P01031, Q9BPW5, Q9Y6E0, Q07021, P31943, Q14192, Q68CJ9, O75593, Q13526, O95429,…
GOTERM_BP_FAT	GO:0071495~cellular response to endogenous stimulus	228	14.786	6.64758e-35	2.29974	5.69764e-31	P17275, P46940, Q13573, P78317, Q9GZX9, O14793, Q92922, Q00839, P22694, P55211, Q15466, Q92934, P19387, Q04206, P33240, P22681, Q9NZN8, Q15596, Q8TAP4, P09874, P35609, F6M2K3, P46531, P41743, P06241, P01106, P37231, P01100, P43699, P19174, P41235, P27361, O43251, P01019, Q04917, P17676, P40763, P31749, P36894, Q9BPW5, P31943, Q14192, P62993, O75593, Q15424, Q13526, Q86WV8, O95429, Q07869, P09651,…
GOTERM_BP_FAT	GO:0051276~chromosome organization	226	14.6563	4.87759e-34	2.2815	4.18058e-30	Q96BD5, P55735, Q92925, Q13573, Q99986, P78317, P42771, O43482, Q8NI51, Q09028, Q8IZX4, Q6STE5, Q92922, Q00839, Q13569, Q9P2D1, Q96SB4, Q01105, O75367, Q9Y2K1, Q99877, O95983, Q99873, O60216, P55209, Q53ET0, Q16594, Q92794, O75478, O75376, Q92905, Q15596, O60934, Q92793, P09874, Q99661, Q96GD3, O43463, Q9UHJ3, P00540, P01106, Q9H5I1, Q8TAQ2, P27361, Q9UMN6, Q9HBM6, Q969G3, P10242, Q9UBL3, P60709,…
GOTERM_BP_FAT	GO:0033993~response to lipid	184	11.9326	5.06906e-34	2.5573	4.34469e-30	Q8N1N5, P17275, P80188, P01130, Q14994, Q13573, P51449, P78317, P51532, P30793, Q9Y6Q9, Q96PK6, A5YKK6, O14793, Q13285, P13646, Q6IQ32, Q9P1Z2, P38936, Q00839, P55211, P10415, Q15466, P06400, Q01094, P06401, Q13151, Q13153, Q92934, Q14790, P13500, P17844, P46937, O14798, O95983, O43187, O43524, O15516, Q9UJM3, Q15910, Q92731, P08235, Q14541, Q04206, Q16539, P01584, A0A0B4J2F3, Q9NZN8, Q96GM5, Q8T…
GOTERM_BP_FAT	GO:0010033~response to organic substance	410	26.5888	6.66682e-34	1.73656	5.71413e-30	P46940, P27540, Q13200, P01130, Q13573, P13646, Q92922, Q00839, Q13568, P28065, P22694, P59046, Q92934, Q16082, P46937, O95983, P19387, P28070, P52630, Q13761, P33240, P22681, P52565, Q92905, O75376, Q8TAP4, F6M2K3, P21549, P41743, O95757, O75084, P01106, P37231, Q6P2Q9, P01100, P27361, P01019, P17676, P14618, O15350, P40763, Q01130, Q9BPW5, P31943, Q14192, Q68CJ9, O75593, Q13526, O95429, Q07869,…
GOTERM_BP_FAT	GO:0006325~chromatin organization	171	11.0895	8.64615e-34	2.66133	7.41062e-30	Q96BD5, P51531, Q9Y3Y4, Q14527, Q92925, Q99986, Q13573, Q6ZW49, P42771, Q12830, P51532, Q9Y6Q9, O43482, Q96PK6, P12270, Q8NI51, Q8IZX4, Q09028, Q6STE5, A0A1B0GTE8, P49711, Q92922, Q13569, Q99496, Q86SE8, Q9P2D1, Q96SB4, P06400, Q6W2J9, Q01105, O75367, Q15014, Q12824, Q9Y2K1, Q99877, Q96LA8, Q15291, O95983, Q99873, O15516, Q96EZ8, Q15910, P55209, Q53ET0, P28370, P61964, Q16594, P01584, Q92794, O75…
GOTERM_BP_FAT	GO:0030518~intracellular steroid hormone receptor signaling pathway	63	4.0856	2.13386e-33	5.92925	1.82894e-29	Q8N1N5, P31689, P12931, Q14994, H0YCU6, P78317, P51532, Q9Y6Q9, Q96PK6, Q14192, A5YKK6, Q15424, O75593, Q9P1Z2, P06400, O75928, Q9Y2X0, Q13153, P17844, P55345, Q9BTK6, O15516, O60244, Q13309, O14686, Q92731, O75925, Q9Y3R0, A0A0B4J2F3, P21675, Q9NZN8, Q8TAP4, P09874, P35222, P50613, F6M2K3, Q96HR3, Q92841, Q15406, Q9Y2W1, Q93074, Q13547, P10275, O00327, Q14686, Q86X55, Q99623, Q96EB6, Q9NPJ6, Q09…
GOTERM_BP_FAT	GO:0016569~covalent chromatin modification	138	8.94942	7.81534e-33	2.99902	6.69852e-29	Q96BD5, Q9Y3Y4, Q14527, Q92925, Q99986, Q13573, Q6ZW49, Q12830, P51532, Q9Y6Q9, Q96PK6, Q8IZX4, Q09028, Q8NI51, Q6STE5, A0A1B0GTE8, P49711, Q92922, Q13569, Q99496, Q86SE8, Q9P2D1, P06400, Q6W2J9, Q01105, O75367, Q15014, Q12824, Q96LA8, Q15291, O95983, Q99873, O15516, Q96EZ8, Q15910, Q53ET0, P28370, P61964, Q16594, P01584, Q92794, O75478, O75376, P35227, Q15596, Q96GM5, P35226, Q92793, P35222, O15…
GOTERM_BP_FAT	GO:0043933~macromolecular complex subunit organization	367	23.8003	3.73601e-32	1.78245	3.20214e-28	Q96BD5, Q9ULM6, P80188, P55735, Q92925, Q13573, Q99986, O75494, O14787, P42771, P78317, Q92673, O43482, P11142, Q8NI51, Q8IZX4, Q09028, Q6STE5, P49790, O15320, Q8N684, Q92922, Q8TBB1, Q7Z3B4, Q16322, Q13569, Q9P2D1, Q96SB4, P26196, O75367, Q01105, Q92934, Q9Y2K1, Q99877, Q53T94, Q92526, Q9H2K0, O95983, Q99873, Q13347, P55209, Q53ET0, P01135, Q16594, Q15459, Q8WWY3, Q92794, O75478, O75376, Q9NZN8,…
GOTERM_BP_FAT	GO:0009725~response to hormone	179	11.6083	6.82315e-32	2.50529	5.84812e-28	P46940, Q8N1N5, P17275, Q14994, P51449, P78317, P51532, P18146, Q9Y6Q9, Q96PK6, A5YKK6, O14793, Q13285, Q09028, P61244, Q8N8Y2, O14654, Q92922, Q9P1Z2, P38936, Q00839, P22694, P55211, P10415, Q15466, P06400, P06401, Q13153, Q92934, P13500, P17844, O43524, O15516, Q9UJM3, Q92731, P08235, Q14541, Q04206, P56537, P01584, A0A0B4J2F3, Q9NZN8, Q15596, Q8TAP4, P09874, P62508, P35222, F6M2K3, P35609, Q15…
GOTERM_BP_FAT	GO:0032268~regulation of cellular protein metabolic process	349	22.6329	3.74921e-30	1.77812	3.21345e-26	Q9ULM6, P46940, P27540, Q13200, Q13573, P42771, P78317, P78318, P42773, Q92673, Q8NI51, O14793, Q99683, Q92922, O75553, P28065, O60504, P22694, Q969F2, P55211, O60506, P26196, P59046, O75367, Q01105, Q92934, Q9BUB5, Q13956, Q99873, O43187, Q9UFF9, Q13347, P28070, P52630, P62258, P98170, P01135, O60519, Q16594, A0A024R4Z4, P16150, Q8WWY7, Q5DT21, P22681, O75478, Q14444, O75376, Q92905, Q9NZN8, Q9U…
GOTERM_BP_FAT	GO:0009719~response to endogenous stimulus	260	16.8612	6.43186e-30	2.00755	5.51275e-26	P17275, P46940, Q13573, P78317, Q9GZX9, Q09028, O14793, Q92922, Q00839, Q13568, P22694, P55211, Q15466, Q92934, P19387, Q04206, Q13761, P33240, P22681, Q9NZN8, Q15596, Q8TAP4, P09874, P35609, F6M2K3, P21549, P46531, P41743, P06241, P01106, P37231, P01100, P43699, P00338, P19174, P41235, P27361, O43251, P01019, Q04917, P17676, P14618, O15350, P09681, P40763, P31749, P36894, B4DXW7, Q9BPW5, P10451,…
GOTERM_BP_FAT	GO:0051246~regulation of protein metabolic process	365	23.6706	1.27821e-29	1.73675	1.09555e-25	Q9ULM6, P46940, P27540, Q13200, Q13573, P42771, P78317, P78318, P42773, Q92673, Q8NI51, O14793, Q99683, Q92922, O75553, P28065, O60504, P22694, Q969F2, P55211, O60506, P26196, P59046, O75367, Q01105, Q92934, Q9BUB5, Q13956, Q99873, O43187, Q9UFF9, Q13347, P28070, P52630, P62258, P98170, Q04206, P01135, O60519, Q16594, A0A024R4Z4, P16150, Q8WWY7, Q5DT21, P22681, O75478, Q14444, O75376, Q92905, Q9N…
GOTERM_BP_FAT	GO:0014070~response to organic cyclic compound	181	11.738	1.53523e-29	2.38789	1.31584e-25	Q8N1N5, P17275, Q14994, Q13573, P51449, P78317, Q15797, P84022, Q99717, P51532, Q9Y6Q9, Q96PK6, A5YKK6, O14793, Q13285, Q9P1Z2, P38936, Q00839, P22694, P55211, P10415, Q15466, P06400, P06401, Q13153, Q92934, Q14790, P22626, P13500, P35680, P17844, O95983, O43524, O15516, Q9UJM3, Q15910, Q92731, P08238, P08235, Q14541, Q04206, P01584, A0A0B4J2F3, O75376, P52565, Q9NZN8, Q9UKV8, Q8TAP4, P09874, P62…
GOTERM_BP_FAT	GO:0044403~symbiosis, encompassing mutualism through parasitism	190	12.3217	2.78891e-28	2.27555	2.39037e-24	P80188, P78310, P01130, Q13573, Q15853, P11142, Q99683, P49790, Q96T37, Q12986, Q7Z3B4, P28065, Q13568, O60506, Q96SB4, P26196, Q01105, Q92934, P19387, P28070, P62258, P52630, Q53ET0, Q04206, Q9UJV3, P16150, Q00403, Q92793, P46531, O43463, P06241, P01106, P62244, Q92786, P19174, P27361, Q9NXV2, P23284, A0A0C4DFT7, O15350, Q96PD5, P52657, P40763, Q3LXA3, P14373, B8Q183, Q07021, P61353, O00308, P62…
GOTERM_BP_FAT	GO:0044419~interspecies interaction between organisms	190	12.3217	2.78891e-28	2.27555	2.39037e-24	P80188, P78310, P01130, Q13573, Q15853, P11142, Q99683, P49790, Q96T37, Q12986, Q7Z3B4, P28065, Q13568, O60506, Q96SB4, P26196, Q01105, Q92934, P19387, P28070, P62258, P52630, Q53ET0, Q04206, Q9UJV3, P16150, Q00403, Q92793, P46531, O43463, P06241, P01106, P62244, Q92786, P19174, P27361, Q9NXV2, P23284, A0A0C4DFT7, O15350, Q96PD5, P52657, P40763, Q3LXA3, P14373, B8Q183, Q07021, P61353, O00308, P62…
GOTERM_BP_FAT	GO:0016071~mRNA metabolic process	147	9.53307	3.90844e-28	2.61464	3.34992e-24	Q9ULM6, P26378, Q8IZH2, P52597, Q13573, O75494, P08865, Q9BWT3, Q16630, A5YKK6, P11142, Q9UIV1, Q8N684, Q96T37, Q00839, P61978, Q9BUJ2, O60506, Q96SB4, P08579, Q13151, P26196, Q9Y3F4, O95905, P22626, Q8WVV9, P17844, Q99728, Q9UFF9, P19387, P11940, P55795, Q9UKM9, P67809, Q16637, Q53GS9, Q92879, Q13148, Q15459, Q8WWY3, P33240, Q9NZN8, Q9Y2W2, Q9UKV8, Q9Y383, Q9Y2W1, Q9BRX9, P30050, O00267, P15172,…
GOTERM_BP_FAT	GO:0044764~multi-organism cellular process	186	12.0623	6.74611e-28	2.28488	5.78209e-24	Q12906, Q99816, Q9NYB9, P80188, P78310, P01130, Q13573, P36406, P49917, O00571, P08865, Q15853, P84022, P51532, Q14141, P12270, P56545, O60493, P11142, Q99683, Q9Y224, P49790, Q96T37, Q7Z3B4, Q12986, Q13568, P61978, P28065, Q9BUJ2, O60506, P10415, Q96SB4, P06400, P26196, Q01105, Q92934, Q92878, Q12824, Q14790, P13500, P17844, Q96LA8, Q93009, P19387, P11940, P08238, P28070, P52630, P62258, Q53ET0,…
GOTERM_BP_FAT	GO:0016032~viral process	185	11.9974	7.61743e-28	2.28906	6.5289e-24	Q12906, Q99816, Q9NYB9, P80188, P78310, P01130, Q13573, P36406, P49917, O00571, P08865, Q15853, P84022, P51532, Q14141, P12270, P56545, O60493, P11142, Q99683, Q9Y224, P49790, Q96T37, Q7Z3B4, Q12986, Q13568, P61978, P28065, Q9BUJ2, O60506, P10415, Q96SB4, P06400, P26196, Q01105, Q92934, Q92878, Q12824, Q14790, P13500, P17844, Q96LA8, Q93009, P19387, P11940, P08238, P28070, P52630, P62258, Q53ET0,…
GOTERM_BP_FAT	GO:0045595~regulation of cell differentiation	254	16.4721	9.06148e-28	1.9663	7.7666e-24	P17275, P46940, Q15475, P27540, Q13573, P42771, Q92673, Q13469, Q9GZX9, O14793, Q6STE5, Q99683, Q06455, Q96T37, O75553, Q9P2D1, P26196, O75367, Q92934, Q9Y2K1, O60806, Q8WWV3, P40337, Q6NW34, P46937, Q99873, O43186, Q02078, Q04206, O60519, Q13761, Q14444, P52565, Q8TAP4, P09874, Q9UKE5, P46531, P41743, Q9UKW6, P06241, O75084, P01106, Q86Z23, P37231, P01100, P43699, Q92786, P10071, P26367, P23276,…
GOTERM_BP_FAT	GO:0007049~cell cycle	266	17.2503	7.77904e-27	1.90155	6.66742e-23	Q9ULM6, Q13200, P55735, Q99986, P42771, P78317, P42773, O43482, Q8NI51, Q09028, Q8IZX4, Q6STE5, P49790, Q7Z3B4, P28065, P22694, O43379, O75367, Q99569, P35869, Q92934, Q99873, Q9UFF9, P28070, O60216, P62258, Q6MZP7, P01135, P98170, O60519, Q13761, O00716, O75478, O75376, Q9NZN8, Q8TAP6, Q9NXW9, O60934, Q99661, Q9NY61, O75674, P42858, O43463, A0AVK6, P00540, P01106, Q9H5I1, P62244, Q92786, P26367,…
GOTERM_BP_FAT	GO:0006397~mRNA processing	114	7.393	1.06508e-25	2.89299	9.12881e-22	P26378, P52597, Q13573, O75494, Q9BWT3, Q16630, P11142, Q8N684, Q96T37, Q00839, P61978, Q9BUJ2, O60506, Q96SB4, P08579, Q13151, Q9Y3F4, O95905, Q8WVV9, P22626, P17844, Q99728, P19387, P11940, P55795, Q16637, P67809, Q9UKM9, Q53GS9, Q92879, Q13148, Q15459, Q8WWY3, P33240, Q9Y2W2, Q9Y383, Q9Y2W1, Q9BRX9, P15172, O00267, Q32P51, Q00613, Q6P2Q9, P26368, P51991, P05067, Q6NVH9, O43251, P52756, O15541,…
GOTERM_BP_FAT	GO:0008219~cell death	293	19.0013	2.86965e-25	1.78862	2.45957e-21	Q15475, P80188, Q13573, P42771, P78318, Q92673, Q86V38, O14793, Q99683, Q13568, P55211, P59046, Q01105, O75360, P35869, Q92934, P40337, P46937, O14798, Q02078, O60216, P62258, O95881, P10124, P98170, Q04206, P01135, Q16594, P16150, P22681, P52565, O60934, Q92793, P09874, P35609, Q12791, P46531, Q9NY61, Q5VV41, P41743, Q9Y5V3, P42858, Q969H8, P06241, Q9NS68, P01106, P37231, Q8WUY3, Q9Y572, P10071,…
GOTERM_BP_FAT	GO:0012501~programmed cell death	281	18.2231	4.20198e-25	1.81355	3.60152e-21	Q15475, P80188, Q13573, P42771, P78318, Q86V38, O14793, Q99683, Q13568, P55211, P59046, Q01105, O75360, P35869, Q92934, P40337, P46937, O14798, Q02078, O60216, P62258, O95881, P10124, P98170, Q04206, P01135, Q16594, P16150, P22681, P52565, O60934, Q92793, P09874, P35609, Q12791, P46531, Q9NY61, Q5VV41, P41743, Q9Y5V3, P42858, Q969H8, P06241, Q9NS68, P01106, P37231, Q8WUY3, Q9Y572, P10071, Q13232,…
GOTERM_BP_FAT	GO:0008380~RNA splicing	102	6.61479	6.88741e-25	3.04792	5.9032e-21	P52597, Q13573, O75494, P11142, Q9Y224, Q8N684, Q96T37, Q00839, P61978, Q9BUJ2, O60506, Q96SB4, P08579, Q13151, Q9Y3F4, O95905, Q8WVV9, P22626, P17844, P19387, P11940, P55795, Q16637, P67809, Q9UKM9, Q13148, Q92879, Q53GS9, Q15459, Q8WWY3, P33240, Q9Y2W2, Q9Y383, Q9BRX9, Q9Y2W1, P15172, Q32P51, Q6P2Q9, P26368, P51991, Q6NVH9, O43251, P52756, O15541, Q7KZ85, O75400, Q01130, O94913, Q9UBB9, Q07021,…
GOTERM_BP_FAT	GO:0010941~regulation of cell death	241	15.6291	2.03535e-24	1.90893	1.7445e-20	P17275, Q15475, P29692, P42771, P78318, Q92673, O14793, Q99683, Q13568, P55211, P59046, Q01105, O75360, Q92934, P40337, P46937, O14798, P62258, O95881, Q04206, P01135, P98170, Q16594, P22681, P52565, Q92793, P09874, P35609, Q12791, P46531, Q5VV41, Q9NY61, P41743, Q9Y5V3, P42858, Q969H8, P06241, P01106, P37231, Q9Y572, P10071, Q13232, P00338, Q9HBM6, P52756, O95630, P01019, Q04917, P17676, O15350,…
GOTERM_BP_FAT	GO:0006974~cellular response to DNA damage stimulus	157	10.1816	2.5428e-24	2.32535	2.17944e-20	Q9ULM6, P54252, Q14527, Q13573, P49917, Q6ZW49, P42771, Q8TC71, Q13469, Q96PK6, Q53HV7, A5YKK6, P35250, Q9UIV1, P25054, P38936, Q9UQE7, P61978, Q13569, P55211, P10415, Q01094, Q15014, Q92878, Q92934, Q12824, Q9Y2K1, P17844, P46937, Q8N2W9, Q96LA8, Q15291, Q99873, Q93009, Q99728, Q9UFF9, O43524, P19387, O15516, Q96EZ8, O60216, Q14683, P98170, Q16539, P20749, Q16594, P55854, P22681, P12956, Q92905,…
GOTERM_BP_FAT	GO:0016570~histone modification	107	6.93904	2.57111e-24	2.90666	2.2037e-20	Q96BD5, Q9Y3Y4, Q99986, Q13573, Q6ZW49, Q9Y6Q9, Q96PK6, Q8IZX4, Q09028, Q8NI51, P49711, Q99496, Q6W2J9, O75367, Q01105, Q15014, Q12824, Q96LA8, Q15291, Q99873, O95983, O15516, Q96EZ8, Q15910, Q53ET0, Q16594, P61964, P01584, Q92794, O75478, Q15596, P35227, Q92793, P35222, O15550, P15172, O94972, Q8NEZ4, P56524, O43463, O00167, Q9H5I1, Q13131, Q9UMN6, P27361, Q92993, Q15788, Q9HBM6, O15534, Q7KZ85,…
GOTERM_BP_FAT	GO:0006915~apoptotic process	267	17.3152	3.02556e-24	1.82676	2.59321e-20	Q15475, P80188, Q13573, P42771, P78318, Q86V38, Q99683, Q13568, P55211, P59046, Q01105, O75360, P35869, Q92934, P40337, P46937, O14798, Q02078, O60216, P62258, O95881, P10124, P98170, Q04206, P01135, Q16594, P16150, P22681, P52565, O60934, P09874, Q12791, P46531, Q9NY61, Q5VV41, P41743, Q9Y5V3, P42858, Q969H8, P06241, Q9NS68, P01106, P37231, Q8WUY3, Q9Y572, P10071, Q13232, P00338, P27361, Q9HBM6,…
GOTERM_BP_FAT	GO:0042981~regulation of apoptotic process	226	14.6563	1.85145e-23	1.92949	1.58687e-19	Q15475, P42771, P78318, O14793, Q99683, Q13568, P55211, P59046, Q01105, O75360, Q92934, P40337, P46937, O14798, P62258, O95881, Q04206, P01135, P98170, Q16594, P22681, P52565, Q92793, P09874, P35609, Q12791, P46531, Q5VV41, Q9NY61, P41743, Q9Y5V3, P42858, Q969H8, P06241, P01106, P37231, Q9Y572, P10071, Q13232, P00338, Q9HBM6, P52756, O95630, P01019, Q04917, P17676, O15350, P40763, P31749, P36894,…
GOTERM_BP_FAT	GO:0010608~posttranscriptional regulation of gene expression	110	7.13359	2.13124e-23	2.78557	1.82668e-19	Q12906, Q9ULM6, Q13200, Q8IZH2, P04406, P54257, O00571, Q15797, P84022, P12270, P11142, A5YKK6, Q9UIV1, Q9HAV4, P28065, Q00839, O60506, Q16543, Q01094, Q13151, P26196, Q01105, Q9BUB5, P22626, Q9UFF9, O43524, Q13347, P11940, P28070, P67809, P63244, P51116, Q92879, P20749, Q13148, Q16539, P56537, O43639, Q14444, O75376, Q9NZN8, Q9UKV8, Q9Y2W1, O60739, P01282, P28482, P62701, P27695, Q9UPQ9, Q9Y618,…
GOTERM_BP_FAT	GO:0043067~regulation of programmed cell death	227	14.7211	2.76131e-23	1.9202	2.36672e-19	Q15475, P42771, P78318, O14793, Q99683, Q13568, P55211, P59046, Q01105, O75360, Q92934, P40337, P46937, O14798, P62258, O95881, Q04206, P01135, P98170, Q16594, P22681, P52565, Q92793, P09874, P35609, Q12791, P46531, Q5VV41, Q9NY61, P41743, Q9Y5V3, P42858, Q969H8, P06241, P01106, P37231, Q9Y572, P10071, Q13232, P00338, Q9HBM6, P52756, O95630, P01019, Q04917, P17676, O15350, P40763, P31749, P36894,…
GOTERM_BP_FAT	GO:0051726~regulation of cell cycle	175	11.3489	5.3717e-23	2.14314	4.60408e-19	Q99816, Q9ULM6, P17275, Q13200, Q12834, Q96HJ5, Q6ZW49, O00571, P78317, P42771, P84022, P42773, P51532, Q96PK6, P12270, A5YKK6, P11142, Q09028, Q6STE5, Q9UIV1, P25054, P49711, P38936, Q9UHV2, Q9UQE7, P28065, P22694, Q86SE8, P10415, O60381, P06400, Q01094, Q16543, O75367, Q99569, O95905, Q92934, O00560, Q99873, Q99728, Q9UFF9, P24863, Q15911, Q15910, P28070, O60216, Q14683, P01135, Q0VD86, Q6MZP7,…
GOTERM_BP_FAT	GO:0018193~peptidyl-amino acid modification	199	12.9053	1.22823e-22	2.00723	1.05272e-18	P46940, P27540, Q13573, Q99986, P78317, P42771, Q13470, Q8IZX4, P49790, Q7Z3B4, Q13569, Q01105, O75367, Q9BUB5, Q99873, O95983, O60216, Q53ET0, P01135, O60519, Q16594, P55854, Q92794, O75478, P22681, Q15596, Q92793, P09874, Q9Y680, P41743, Q96GD3, O43463, P06241, Q9H5I1, Q9H4L4, P27361, Q9UMN6, Q9HBM6, P01019, P23284, P10242, P40763, P31749, Q9UBL3, P14373, Q9HC52, Q9C005, Q13526, Q13427, O95429,…
GOTERM_BP_FAT	GO:0042127~regulation of cell proliferation	239	15.4994	5.00749e-22	1.84064	4.29192e-18	P17275, Q15475, Q9ULM6, P27540, P42771, P42773, Q13470, Q13469, Q09028, O14793, Q6STE5, Q99683, P35869, Q92934, O60806, P40337, P46937, O14798, Q8IWX8, Q9UFF9, P55209, Q04206, P01135, P98170, Q13761, O00716, P16150, Q9UGI8, P62633, P46531, P41743, Q9Y5V3, Q969H8, O75084, P06241, P01106, Q86Z23, P37231, P62244, Q9Y572, P26367, Q92786, P10071, P41235, O43251, P52756, O95630, Q9UBX2, P01019, P21453,…
GOTERM_BP_FAT	GO:0006396~RNA processing	164	10.6355	8.79226e-22	2.1541	7.53585e-18	P54253, P26378, P52597, Q13573, O75494, Q15797, P42771, P08865, Q9BWT3, Q16630, P84022, P11142, Q9Y224, Q8N684, Q96T37, P61978, Q00839, Q9BUJ2, O60506, Q9P2D1, Q96SB4, P08579, Q13151, Q9Y3F4, O95905, P22626, Q8WVV9, P17844, Q8IWX8, Q99728, P19387, P55795, P11940, Q9UKM9, P67809, Q16637, Q9UET6, Q96HR8, Q53GS9, Q92879, Q13148, Q15459, P56537, Q8WWY3, P33240, O75376, Q9Y2W2, Q9UKV8, Q9Y383, Q9Y2W1,…
GOTERM_BP_FAT	GO:0006338~chromatin remodeling	58	3.76135	2.02637e-21	4.17622	1.7368e-17	P51531, Q9HCK8, Q92769, Q92925, H0YCU6, P60709, P42771, Q12830, P51532, O43482, P12270, Q09028, Q6STE5, A0A1B0GTE8, Q92922, Q9Y265, Q9P2D1, Q86SE8, P06400, O14757, Q15014, Q12824, Q9Y2K1, O95983, P06748, Q92831, P28370, Q8NB12, Q9P2R6, Q9UM07, O75478, P11387, Q96GM5, P35222, Q13547, P84243, O00267, Q96GD3, P56524, Q86U86, P48436, P63272, P01106, Q15906, Q9H5I1, P62805, Q8TAQ2, P46100, Q9UMN6, P17…
GOTERM_BP_FAT	GO:0032269~negative regulation of cellular protein metabolic process	173	11.2192	2.07683e-21	2.08448	1.78005e-17	Q12906, Q9ULM6, Q8N1N5, P04406, Q13200, P54257, Q12834, O00571, P78317, Q15797, P42771, P78318, P84022, P42773, Q92673, P12270, A5YKK6, Q9UIV1, P25054, Q92922, P38936, Q9HAV4, P28065, O60506, P06400, Q15011, P59046, Q6W2J9, Q01105, O75367, Q9Y3F4, Q12824, Q14790, P22626, O00560, Q9UFF9, Q9UJM3, P08238, P28070, P62258, Q0VD86, P98170, Q96EV8, P63244, P51116, Q96HR8, Q92879, Q13148, Q16594, P56537,…
GOTERM_BP_FAT	GO:0009966~regulation of signal transduction	360	23.3463	2.59725e-21	1.57733	2.2261e-17	P46940, P27540, P55735, Q13200, Q13573, P29692, P42771, P78318, Q9UBH0, Q92673, Q13470, Q9GZX9, Q8IZX4, Q09028, O14793, Q99683, O75553, P28065, O60504, P22694, Q969F2, P59046, Q92934, Q8IUH5, Q6NW34, Q13956, P46937, O95983, Q99873, O43187, P28070, P52630, P62258, O95881, P98170, Q04206, P01135, Q9UJV3, Q16594, A0A024R4Z4, Q92794, P22681, O75376, P52565, Q92905, Q9NZN8, Q15596, O60934, Q2M2I8, Q92…
GOTERM_BP_FAT	GO:0010646~regulation of cell communication	387	25.0973	9.1462e-21	1.53168	7.83921e-17	P46940, P27540, P55735, Q13200, Q13573, Q13470, Q13671, O75553, P28065, P22694, Q9P2D1, P59046, Q92934, Q8IUH5, P46937, Q6NW34, O95983, P28070, P52630, O95881, P01135, P22681, P52565, Q92905, O75376, Q2M2I8, Q8TAP4, Q9UKE5, O75886, O75084, P01106, P37231, P27361, O95630, P01019, O15350, Q13227, P40763, P01031, Q9BPW5, P31947, Q07021, P41182, O75593, O15360, Q13526, Q8N9N5, O95429, P01023, Q04864,…
GOTERM_BP_FAT	GO:0051248~negative regulation of protein metabolic process	178	11.5435	1.01743e-20	2.02819	8.72036e-17	Q12906, Q9ULM6, Q8N1N5, P04406, Q13200, P54257, Q12834, O00571, P78317, Q15797, P42771, P78318, P84022, P42773, Q92673, P12270, O60493, A5YKK6, Q9UIV1, P25054, Q92922, P38936, Q9HAV4, P28065, O60506, P06400, Q15011, P59046, Q6W2J9, Q01105, O75367, Q9Y3F4, Q14790, Q12824, P22626, O00560, Q9UFF9, Q9UJM3, P08238, P28070, P62258, Q0VD86, Q04206, P98170, Q96EV8, P63244, P51116, Q96HR8, Q13148, P20749,…
GOTERM_BP_FAT	GO:0000375~RNA splicing, via transesterification reactions	80	5.18807	1.24486e-20	3.15581	1.06697e-16	O94913, P52597, Q9UBB9, Q13573, Q07021, O75494, P31943, P14678, P31942, Q15428, Q99459, Q15427, P11142, Q9BWF3, Q08211, Q8N684, Q96T37, P62995, Q13242, P61978, Q00839, P09651, Q9BUJ2, O60506, P08579, Q13151, Q9HCS7, Q9Y3F4, P22626, Q9NW64, P17844, P24928, P19387, Q07955, P62312, P11940, P55795, P26599, Q16637, P35637, Q9UKM9, P67809, Q9BZL1, Q92879, Q53GS9, Q15366, Q15459, Q15365, Q8WWY3, P33240,…
GOTERM_BP_FAT	GO:2000026~regulation of multicellular organismal development	253	16.4073	1.47227e-20	1.75713	1.26188e-16	P46940, Q15475, P27540, Q13200, Q13573, P42771, Q92673, O14793, Q6STE5, Q96T37, O75553, P28065, P22694, Q9P2D1, P26196, O75367, Q92934, Q9Y2K1, Q8WWV3, Q6NW34, P46937, Q99873, O43186, P28070, P10124, Q04206, Q14444, P52565, Q9UKE5, P46531, P41743, Q9Y5V3, Q969H8, P06241, Q9UHJ3, O75084, P01106, P37231, P01100, P43699, Q92786, P10071, P26367, P19174, P23276, P41235, O43251, P01019, P21453, Q04917,…
GOTERM_BP_FAT	GO:0023051~regulation of signaling	391	25.3567	1.59348e-20	1.5223	1.36577e-16	P46940, P27540, P55735, Q13200, Q13573, Q13470, Q13671, O75553, P28065, P22694, Q9P2D1, P59046, Q92934, Q8IUH5, P46937, Q6NW34, O95983, P28070, P52630, O95881, P01135, P22681, P52565, Q92905, O75376, Q2M2I8, Q8TAP4, Q9UKE5, O75886, O75084, P01106, P37231, P27361, O95630, P01019, O15350, Q13227, P40763, P01031, Q9BPW5, P31947, Q07021, P41182, O75593, O15360, Q13526, Q8N9N5, O95429, P01023, Q04864,…
GOTERM_BP_FAT	GO:0000377~RNA splicing, via transesterification reactions with bulged adenosine as nucleophile	79	5.12322	2.11126e-20	3.15805	1.80956e-16	O94913, P52597, Q9UBB9, Q13573, Q07021, O75494, P31943, P14678, P31942, Q15428, Q99459, Q15427, P11142, Q9BWF3, Q08211, Q8N684, Q96T37, P62995, Q13242, P61978, Q00839, P09651, Q9BUJ2, O60506, P08579, Q13151, Q9HCS7, Q9Y3F4, P22626, Q9NW64, P17844, P24928, P19387, Q07955, P62312, P11940, P55795, P26599, Q16637, P35637, Q9UKM9, P67809, Q9BZL1, Q92879, Q53GS9, Q15366, Q15459, Q15365, Q8WWY3, P33240,…
GOTERM_BP_FAT	GO:0000398~mRNA splicing, via spliceosome	79	5.12322	2.11126e-20	3.15805	1.80956e-16	O94913, P52597, Q9UBB9, Q13573, Q07021, O75494, P31943, P14678, P31942, Q15428, Q99459, Q15427, P11142, Q9BWF3, Q08211, Q8N684, Q96T37, P62995, Q13242, P61978, Q00839, P09651, Q9BUJ2, O60506, P08579, Q13151, Q9HCS7, Q9Y3F4, P22626, Q9NW64, P17844, P24928, P19387, Q07955, P62312, P11940, P55795, P26599, Q16637, P35637, Q9UKM9, P67809, Q9BZL1, Q92879, Q53GS9, Q15366, Q15459, Q15365, Q8WWY3, P33240,…
GOTERM_BP_FAT	GO:0080135~regulation of cellular response to stress	119	7.71725	2.37535e-20	2.44813	2.03591e-16	P54252, Q6ZW49, P42771, P78318, P30793, P12270, P11142, Q99683, P49790, Q7Z3B4, Q9UHD9, P61978, P55211, Q15011, Q13153, Q9HAV5, P17844, Q8N2W9, O00560, Q99873, O43524, P08238, P62258, O95881, Q96EV8, P63244, Q16594, P01584, O43639, P60953, Q92905, O75376, Q12851, Q92793, P43351, Q9UMX0, Q9UKE5, P09874, O95816, P28482, O75084, O00167, Q00613, Q9NS68, P01106, P27694, P27695, Q9UBX5, P19525, Q16665,…
GOTERM_BP_FAT	GO:0036211~protein modification process	462	29.9611	2.97842e-20	1.44634	2.5528e-16	P46940, P27540, Q13200, Q13573, Q13470, Q8NI51, O75553, Q7Z3B4, P28065, P22694, Q13569, Q96SB4, P59046, Q01105, O75367, Q96G42, Q8IUH5, Q9BUB5, Q17RB8, P40337, O95983, Q02078, Q68DE3, P28070, P52630, P01135, Q13761, Q2WGJ6, P16150, Q96G75, P55854, P22681, O75478, O75376, Q92905, Q9NXW9, Q2M2I8, Q8TAP4, Q9UKE5, Q9BRX9, Q9P2B4, O75674, P41743, O75084, P01106, Q9H5I1, Q9H4L4, Q9Y6H3, P27361, O95630,…
GOTERM_BP_FAT	GO:0006464~cellular protein modification process	462	29.9611	2.97842e-20	1.44634	2.5528e-16	P46940, P27540, Q13200, Q13573, Q13470, Q8NI51, O75553, Q7Z3B4, P28065, P22694, Q13569, Q96SB4, P59046, Q01105, O75367, Q96G42, Q8IUH5, Q9BUB5, Q17RB8, P40337, O95983, Q02078, Q68DE3, P28070, P52630, P01135, Q13761, Q2WGJ6, P16150, Q96G75, P55854, P22681, O75478, O75376, Q92905, Q9NXW9, Q2M2I8, Q8TAP4, Q9UKE5, Q9BRX9, Q9P2B4, O75674, P41743, O75084, P01106, Q9H5I1, Q9H4L4, Q9Y6H3, P27361, O95630,…
GOTERM_BP_FAT	GO:0048511~rhythmic process	80	5.18807	8.43945e-20	3.06477	7.23346e-16	Q92769, P51449, P53779, P18146, P62136, Q9BWF3, Q13285, O14793, Q08211, P05121, Q9BQ04, Q00839, Q07869, Q12948, P10415, P35869, P49841, P17844, P35680, Q03164, Q8WYA1, P35398, O43186, Q92831, O15516, O43524, P16220, P04637, P05412, Q15911, O14503, Q15910, P45984, Q7Z5J4, P63244, P60484, P36873, P11387, O75376, O15379, Q15596, Q92793, P49286, P68400, Q9Y2W1, Q13547, O00327, Q9Y5V3, O00268, O43463,…
GOTERM_BP_FAT	GO:0030521~androgen receptor signaling pathway	32	2.07523	9.11376e-20	6.95425	7.81141e-16	P31689, Q9Y3R0, A0A0B4J2F3, Q14994, P21675, H0YCU6, P78317, P35222, P50613, P51532, Q96HR3, Q93074, Q9Y2W1, Q9Y6Q9, Q13547, P10275, Q14192, O75593, P06400, Q96EB6, O75928, Q9Y2X0, Q9NPJ6, E7EP22, Q99801, Q92993, Q15788, O60244, P48552, Q9UER7, O75925, Q15648
GOTERM_BP_FAT	GO:0080134~regulation of response to stress	202	13.0999	1.44018e-19	1.87893	1.23438e-15	Q13200, P01130, P42771, P78318, P11142, Q99683, P49790, Q7Z3B4, P28065, P22694, P55211, P59046, Q99873, O43187, P28070, P52630, P62258, O95881, Q04206, P98170, Q16594, P16150, Q92905, O75376, Q92793, P09874, Q9UKE5, O75084, P06241, Q9NS68, P01106, P37231, Q9UBX5, P27361, Q9HBM6, P01019, O15350, Q96PD5, P31749, Q13227, P36894, P01031, Q3LXA3, Q9Y6E0, Q07021, Q9HC52, P41182, P10451, P46695, Q68CJ9,…
GOTERM_BP_FAT	GO:0060548~negative regulation of cell death	156	10.1167	3.32654e-19	2.07872	2.85118e-15	Q15475, P05549, P36402, P49917, O00571, P51449, P78318, P84022, Q92673, Q6IQ32, P38936, P61978, P10415, Q15011, Q01105, O75360, Q92934, Q14790, P13500, P40337, P35680, P46937, Q99728, P08238, P62258, O95881, P01135, Q04206, P98170, P63244, P20749, Q16594, P01584, A0A0B4J2F3, O15405, P22681, P52565, O14920, O00273, P35227, O00555, P35222, Q9NVX2, P46531, Q9NY61, P41743, P42858, Q969H8, O00167, Q00…
GOTERM_BP_FAT	GO:0034249~negative regulation of cellular amide metabolic process	53	3.43709	3.72954e-19	4.08702	3.19659e-15	Q9ULM6, Q12906, P04406, Q9Y6M1, P54257, O00571, Q15797, P84022, Q92673, Q17RY0, P12270, A5YKK6, Q9BWF3, P31483, Q9P2K8, Q9UIV1, Q86WV8, Q9HAV4, O60506, H3BTQ1, P22626, Q9UFF9, Q96PU8, P51116, P63244, Q92879, P56537, O75175, Q8NE35, Q14444, O75376, Q9NZN8, Q9BZC1, Q9UKV8, P50616, P26651, P10276, Q15633, Q96LI5, Q01860, Q13131, Q9NRR4, Q9Y618, Q8NDV7, P18848, Q9UPQ9, P19525, Q13541, P03372, Q15796,…
GOTERM_BP_FAT	GO:0031399~regulation of protein modification process	242	15.6939	4.93217e-19	1.7383	4.22736e-15	P46940, P27540, Q13200, Q13573, P78317, P42771, P78318, P42773, Q92673, Q8NI51, O14793, Q99683, O75553, P28065, P22694, O60504, P59046, Q01105, O75367, Q13956, Q99873, O43187, P28070, P52630, P62258, P01135, P98170, O60519, A0A024R4Z4, P16150, O75478, P22681, O75376, Q92905, O60934, Q8TAP4, Q9UKE5, O75674, Q13094, Q9Y5V3, P42858, Q969H8, O75084, P06241, P00540, Q9NS68, P01106, Q86Z23, Q9Y572, P26…
GOTERM_BP_FAT	GO:0017148~negative regulation of translation	51	3.30739	9.23832e-19	4.14683	7.91817e-15	Q9ULM6, Q12906, P04406, Q9Y6M1, P54257, O00571, Q15797, P84022, Q17RY0, P12270, A5YKK6, P31483, Q9BWF3, Q9P2K8, Q9UIV1, Q86WV8, Q9HAV4, O60506, H3BTQ1, P22626, Q9UFF9, Q96PU8, P51116, P63244, Q92879, P56537, O75175, Q8NE35, Q14444, O75376, Q9NZN8, Q9BZC1, Q9UKV8, P50616, P26651, P10276, Q15633, Q96LI5, Q01860, Q9NRR4, Q9Y618, Q8NDV7, P18848, Q9UPQ9, P19525, Q13541, P03372, Q15796, Q14011, Q9HCJ0,…
GOTERM_BP_FAT	GO:0008283~cell proliferation	262	16.9909	9.51759e-19	1.68274	8.15753e-15	P17275, Q15475, Q9ULM6, P27540, Q13573, P42771, P42773, Q13469, Q09028, O14793, Q6STE5, Q99683, P35869, Q92934, P40337, P46937, Q8IWX8, Q9UFF9, P55209, Q04206, P01135, Q13761, O00716, P16150, Q9UGI8, P62633, O60934, Q99661, P46531, P41743, Q9Y5V3, Q9UKW6, Q969H8, A0AVK6, O75084, P06241, P01106, Q86Z23, P37231, P62244, Q9Y572, Q92786, P10071, P26367, P41235, P52756, O95630, Q9UBX2, P01019, P21453,…
GOTERM_BP_FAT	GO:0009790~embryo development	161	10.441	1.59053e-18	2.01716	1.36324e-14	Q15475, P17275, F6WR09, P27540, P05549, P36402, Q99814, P49917, Q15797, Q14145, P84022, Q12830, Q99717, P78545, Q9GZX9, O94855, Q13569, P22694, Q99496, Q86SE8, Q9P2D1, P61968, Q12824, Q14790, P35680, P46937, O95983, Q99873, P67809, Q96RJ6, P63244, Q02447, Q92879, A0A0B4J2F3, P11387, Q9NZN8, P35227, O60934, Q9UMX1, Q92793, Q9NVX2, P35222, P46531, Q9NY61, O15550, Q9UKW6, P28482, A0AVK6, O75084, O00…
GOTERM_BP_FAT	GO:0040029~regulation of gene expression, epigenetic	70	4.53956	2.41532e-18	3.18131	2.07017e-14	Q9ULM6, Q15572, Q15573, Q92769, P14373, H0YCU6, P60709, Q15797, P84022, Q9C005, A5YKK6, Q09028, Q9BWF3, Q8NI51, A0A1B0GTE8, Q9UIV1, Q01780, P49711, Q16666, Q9HAV4, Q13569, H3BTQ1, O14757, O75367, Q15014, P49841, P22626, Q53T94, O95983, Q9UFF9, Q92831, Q15022, O14686, Q15910, Q92879, O15160, P56537, O75376, Q9UKV8, Q96GM5, P35226, Q71DI3, P35222, P84243, Q13547, P26651, P56524, O43463, Q15633, P16…
GOTERM_BP_FAT	GO:0006417~regulation of translation	82	5.31777	2.66179e-18	2.85748	2.28142e-14	Q12906, Q9ULM6, Q9Y6M1, P04406, P54257, Q07021, O00571, Q15797, Q14240, P84022, Q17RY0, P62136, P12270, A5YKK6, Q9BWF3, P31483, Q9UIV1, Q9P2K8, Q86WV8, Q9HAV4, Q9BQ04, O00303, H3BTQ1, O60506, P26196, Q9BUB5, P22626, Q9UFF9, P06748, O43524, Q13347, Q96PU8, P11940, O60841, P51116, P63244, P20749, Q92879, P04792, P56537, O75175, Q8NE35, O43639, Q07666, Q14444, O75376, Q9NZN8, Q9UKV8, Q9BZC1, Q8N9W6,…
GOTERM_BP_FAT	GO:0034248~regulation of cellular amide metabolic process	86	5.57717	4.79557e-18	2.74846	4.11028e-14	Q12906, Q9ULM6, Q9Y6M1, P04406, Q16236, P54257, Q07021, O00571, Q15797, Q14240, P84022, Q92673, Q17RY0, P62136, P12270, A5YKK6, Q9BWF3, P31483, Q9UIV1, Q9P2K8, Q86WV8, Q9HAV4, Q9BQ04, O00303, H3BTQ1, O60506, P26196, Q9BUB5, P22626, Q9UFF9, P06748, O43524, Q13347, Q96PU8, P11940, O60841, P63244, P51116, P20749, Q92879, P04792, P56537, O75175, Q8NE35, O43639, Q07666, Q14444, O75376, Q9NZN8, Q9UKV8,…
GOTERM_BP_FAT	GO:0022402~cell cycle process	204	13.2296	1.43097e-17	1.79686	1.22648e-13	Q9ULM6, Q13200, P55735, Q99986, P78317, P42771, P42773, O43482, Q8IZX4, Q6STE5, P49790, Q7Z3B4, P28065, O43379, O75367, Q99569, Q99873, Q9UFF9, P28070, P62258, O60216, P01135, P98170, O75478, O75376, Q9NZN8, Q9NXW9, Q8TAP6, O60934, Q99661, O75674, P42858, A0AVK6, P01106, P00540, P26367, Q92786, Q9UBX2, O95630, O15350, P31749, Q01130, P31947, Q8N6L0, P11234, O15360, Q13526, Q86WV8, O75460, O14757,…
GOTERM_BP_FAT	GO:0051247~positive regulation of protein metabolic process	220	14.2672	1.97388e-17	1.74375	1.69181e-13	P46940, P27540, Q13200, Q13573, P42771, Q92673, O14793, Q99683, O75553, P28065, P22694, O60504, Q969F2, P55211, P59046, Q92934, Q13956, Q99873, O43187, P28070, Q04206, P01135, P98170, O60519, A0A024R4Z4, P16150, O75478, O75376, O60934, Q9UKE5, O75674, Q13094, Q9Y5V3, Q969H8, O75084, P06241, P00540, Q9NS68, P01106, P37231, Q9Y572, Q92786, P19174, P27361, O15496, P01019, P10242, O15350, P40763, P31…
GOTERM_BP_FAT	GO:0051090~regulation of sequence-specific DNA binding transcription factor activity	84	5.44747	4.49251e-17	2.69174	3.85053e-13	Q92769, P14373, Q9BZE0, P42771, Q14145, P53779, P51532, O00308, O75593, O15360, Q9P2K8, Q99496, P06400, Q15466, P15923, O75928, P59046, Q12824, Q9HAV5, Q8N2W9, P55345, O43187, Q93009, P06748, O15516, P05412, O14503, Q15910, Q92731, Q53ET0, P35638, P45984, Q04206, Q9UJV3, O00255, P60900, Q16539, P60484, P01584, O14920, P21675, Q9UMX1, P35548, P35222, P10275, Q13546, P41743, O94972, P56524, Q96RI1,…
GOTERM_BP_FAT	GO:0043066~negative regulation of apoptotic process	141	9.14397	4.58455e-17	2.06029	3.92942e-13	Q15475, P05549, P36402, P49917, O00571, P51449, P78318, P84022, P38936, P61978, P10415, Q15011, Q01105, O75360, Q92934, Q14790, P13500, P40337, P46937, P35680, Q99728, P08238, P62258, O95881, P01135, Q04206, P98170, P20749, Q16594, P01584, A0A0B4J2F3, O15405, P22681, O14920, P52565, O00273, P35227, O00555, Q9NVX2, P35222, P46531, Q9NY61, P41743, P42858, Q969H8, O00167, Q00613, P06241, P01106, Q13…
GOTERM_BP_FAT	GO:0043069~negative regulation of programmed cell death	142	9.20882	6.03044e-17	2.04737	9.51572e-13	Q15475, P05549, P36402, P49917, O00571, P51449, P78318, P84022, P38936, P61978, P10415, Q15011, Q01105, O75360, Q92934, Q14790, P13500, P40337, P46937, P35680, Q99728, P08238, P62258, O95881, P01135, Q04206, P98170, P20749, Q16594, P01584, A0A0B4J2F3, O15405, P22681, O14920, P52565, O00273, P35227, O00555, Q9NVX2, P35222, P46531, Q9NY61, P41743, P42858, Q969H8, O00167, Q00613, P06241, P01106, Q13…
GOTERM_BP_FAT	GO:0060429~epithelium development	168	10.8949	2.33336e-16	1.89438	1.90314e-12	Q15475, Q99816, P46940, P05549, Q13200, P36402, Q9HAU4, Q15797, P08865, Q14145, Q99717, P84022, P78545, Q9Y6Q9, P02533, Q96E66, Q96T37, P38936, P02538, P28065, P22694, P10415, Q9P2D1, Q86YZ3, P61968, O75367, Q13153, Q92934, Q15517, P35680, P46937, O15516, Q9UJM3, Q15910, P28070, Q9BUT1, Q96RJ6, Q04206, P01584, A0A0B4J2F3, P60953, O14920, O15409, Q9UMX1, P35222, Q9NVX2, P46531, O15550, Q9Y5V3, Q9U…
GOTERM_BP_FAT	GO:0097190~apoptotic signaling pathway	111	7.19844	2.37884e-16	2.27571	1.90314e-12	P80188, Q13573, O00571, P78318, P84022, Q99683, P38936, P61978, P55211, P10415, Q15011, Q01094, Q96FJ2, Q92934, Q14790, Q9HAV5, P46937, P17844, Q8N2W9, O14798, Q9NZC7, O43524, P62258, O95881, P10124, Q04206, P45984, Q0VD86, P63244, P20749, Q16594, P01584, P16150, O43639, P35227, O60934, Q14164, Q9UMX0, P09874, Q9NVX2, P35222, Q9Y5V3, P42858, O00167, P06241, Q9Y572, Q16665, Q96CP1, Q12933, P30040,…
GOTERM_BP_FAT	GO:0016925~protein sumoylation	45	2.91829	4.6833e-16	4.04412	3.80629e-12	Q9GZR1, P27540, P55854, P11387, P35227, P35226, Q9HC52, P42771, P78317, P43351, P09874, P35222, P12270, Q96GD3, P56524, Q9Y6X2, P49790, Q7Z3B4, P61978, Q8IXK0, Q9UQE7, P63279, Q13569, Q99496, P27694, O75928, Q9BVL2, Q12888, Q9Y2X3, P78406, Q99502, Q8N2W9, Q969R5, Q9UBE0, P52948, P63165, P04637, P37198, P07910, O60216, Q14683, Q96HA1, Q02447, P78364, O75925
GOTERM_BP_FAT	GO:0008285~negative regulation of cell proliferation	118	7.6524	8.74101e-16	2.16653	7.61258e-12	Q99816, P51531, P05549, P42771, Q15797, P42773, P84022, O14901, P56545, O14793, Q09028, P25054, Q9UIV1, P38936, P10415, P06400, Q01094, Q13153, Q9Y3F4, Q12824, P40337, Q8IWX8, Q9UFF9, P24592, Q0VD86, Q13761, O00716, P01584, P16150, Q9UGI8, O43639, Q96BK5, P35222, P46531, P15172, Q9Y5V3, Q86U86, P56524, Q00613, P21246, Q13118, P01106, Q86Z23, P11831, P37231, P10071, Q92786, P26367, P10826, P19525,…
GOTERM_BP_FAT	GO:0032270~positive regulation of cellular protein metabolic process	206	13.3593	9.05613e-16	1.73397	7.61258e-12	P46940, P27540, Q13200, Q13573, P42771, O14793, Q99683, O75553, P28065, P22694, O60504, Q969F2, P55211, P59046, Q92934, Q13956, Q99873, O43187, P28070, P01135, P98170, O60519, A0A024R4Z4, P16150, O75478, O75376, O60934, Q9UKE5, O75674, Q13094, Q9Y5V3, Q969H8, O75084, P06241, Q9NS68, P01106, P00540, P37231, Q9Y572, Q92786, P19174, P27361, O15496, P01019, P10242, O15350, P40763, P31749, P36894, P01…
GOTERM_BP_FAT	GO:0051094~positive regulation of developmental process	169	10.9598	1.37971e-15	1.85491	1.14189e-11	Q15475, P46940, P27540, P05549, Q9HAU4, P54257, Q13573, Q12834, P49917, Q6ZW49, Q15797, P42771, P84022, P18146, Q9Y6Q9, Q13469, O60493, Q13285, Q99683, Q6STE5, O75553, Q9P2D1, P10415, P06400, O75367, Q15014, Q8IYB5, Q92934, Q14790, Q9Y2K1, Q01196, P46937, O00560, Q99873, Q9H2B2, O43186, O43524, Q02078, Q15911, Q15910, P55291, Q04206, P63244, Q16539, Q92879, P01584, A0A0B4J2F3, P60953, Q14444, P52…
GOTERM_BP_FAT	GO:0043009~chordate embryonic development	108	7.00389	1.80229e-15	2.23723	1.52252e-11	Q15475, P17275, F6WR09, P27540, P05549, P36402, Q99814, P49917, Q14145, P84022, Q12830, P78545, O94855, P22694, Q9P2D1, P61968, Q12824, Q14790, P35680, Q99873, O95983, P67809, Q96RJ6, Q02447, A0A0B4J2F3, Q9NZN8, P35227, O60934, Q9UMX1, Q9NVX2, P35222, P46531, O15550, A0AVK6, P28482, Q00613, P01106, P11831, P10071, Q92786, P26367, P02452, Q16665, P19174, Q15788, Q92997, Q15796, Q06413, P17676, P31…
GOTERM_BP_FAT	GO:0030520~intracellular estrogen receptor signaling pathway	25	1.62127	1.88291e-15	6.9492	1.61767e-11	Q8N1N5, P12931, H0YCU6, Q9NZN8, P09874, Q92841, F6M2K3, Q96PK6, P10275, A5YKK6, O75593, Q15424, Q14686, Q99623, Q86X55, Q13153, Q15650, P17844, Q9BTK6, Q63ZY3, O43251, O14686, Q13309, P03372, Q92731, Q15648
GOTERM_BP_FAT	GO:0042325~regulation of phosphorylation	202	13.0999	1.97875e-15	1.73326	1.71283e-11	P46940, P27540, P42771, P78318, P42773, Q92673, O14793, Q99683, O75553, P22694, O60504, P59046, O75367, Q92934, Q13956, Q99873, O43187, P52630, P01135, O60519, A0A024R4Z4, P16150, O75478, P22681, Q92905, O75376, O60934, Q8TAP4, Q9UKE5, O75674, Q13094, Q9Y5V3, Q969H8, O75084, P06241, Q9NS68, P01106, P00540, Q86Z23, Q9Y572, P26367, Q92786, P19174, P27361, P01019, O15350, P40763, P31749, Q13227, P36…
GOTERM_BP_FAT	GO:0045597~positive regulation of cell differentiation	140	9.07912	2.00535e-15	1.98973	1.71283e-11	P46940, P17275, P27540, P54257, Q13573, P49917, Q15797, P84022, Q99717, Q9Y6Q9, Q13469, O60493, Q99683, Q6STE5, O75553, P10415, P06400, O75367, Q15014, Q8IYB5, Q92934, Q14790, Q9Y2K1, P40337, Q01196, O00560, Q99873, Q9H2B2, O43186, O43524, Q02078, Q15911, Q15910, P08238, P55291, P45984, Q04206, Q16539, O60519, A0A0B4J2F3, P60953, Q14444, P52565, Q8TAP4, P09874, P35222, P46531, P41743, P15172, P21…
GOTERM_BP_FAT	GO:0070997~neuron death	67	4.34501	3.17182e-15	2.89107	2.75956e-11	Q15475, P05549, P04406, P54259, P49917, Q92673, Q86V38, Q17RY0, Q99683, P61244, Q13526, Q07869, P55211, P10415, Q04864, P06400, Q01105, Q92934, P49841, P13500, Q9NQ11, P00519, P06748, P16220, O43524, P04637, Q07954, P05412, Q9NSA1, Q13625, P08238, Q13418, P35638, P63244, Q01851, O15405, P60953, P22681, P10912, O00555, P09874, P35222, Q13547, P41743, P56524, Q96KQ4, P50222, P06241, Q00613, Q9NR28,…
GOTERM_BP_FAT	GO:0033143~regulation of intracellular steroid hormone receptor signaling pathway	30	1.94553	3.2724e-15	5.60279	2.75956e-11	Q8N1N5, A0A0B4J2F3, P12931, P21675, Q9NZN8, Q8TAP4, P09874, Q92841, P51532, Q13547, P10275, O00327, A5YKK6, O75593, Q86X55, Q99623, Q96EB6, O75928, Q09472, Q13153, E7EP22, P17844, P55345, Q9BTK6, Q63ZY3, O15516, O15534, Q13309, O14686, Q15648
GOTERM_BP_FAT	GO:0018394~peptidyl-lysine acetylation	49	3.17769	3.60065e-15	3.59312	3.04503e-11	Q86U70, Q9Y3Y4, Q9UIH9, Q9NPI1, Q92794, Q92769, O75478, P21675, P35227, Q15596, Q6ZW49, Q92793, Q01658, P51610, O95696, Q9Y6Q9, Q13547, P15172, Q8IZX4, Q13363, P46379, Q8WYB5, P49711, Q9Y265, P23769, Q96EB6, O14757, Q01105, Q15014, Q09472, Q12824, P15336, P27361, Q92993, O96019, O95983, Q03164, Q15788, Q9HBM6, Q92831, O15516, O15534, Q96EZ8, Q53ET0, Q13485, Q16514, Q16594, P61964, P01584
GOTERM_BP_FAT	GO:0009792~embryo development ending in birth or egg hatching	108	7.00389	3.78307e-15	2.21421	3.23535e-11	Q15475, P17275, F6WR09, P27540, P05549, P36402, Q99814, P49917, Q14145, P84022, Q12830, P78545, O94855, P22694, Q9P2D1, P61968, Q12824, Q14790, P35680, Q99873, O95983, P67809, Q96RJ6, Q02447, A0A0B4J2F3, Q9NZN8, P35227, O60934, Q9UMX1, Q9NVX2, P35222, P46531, O15550, A0AVK6, P28482, Q00613, P01106, P11831, P10071, Q92786, P26367, P02452, Q16665, P19174, Q15788, Q92997, Q15796, Q06413, P17676, P31…
GOTERM_BP_FAT	GO:0065003~macromolecular complex assembly	234	15.1751	5.89091e-15	1.63562	5.04333e-11	Q9ULM6, P80188, P55735, O75494, O14787, P78317, P42771, Q92673, O43482, Q09028, Q8IZX4, P49790, O15320, Q8N684, Q8TBB1, Q7Z3B4, Q16322, P26196, Q01105, O75367, Q92934, Q9Y2K1, Q99877, Q92526, Q53T94, Q13347, P55209, Q53ET0, P01135, Q15459, Q16594, Q8WWY3, Q92794, Q9NZN8, Q9UKV8, Q92793, P09874, P35609, P01106, Q6P2Q9, Q9HD26, Q9Y572, P03886, Q00597, P43005, P27361, Q9HBM6, P52756, Q92506, Q9NXV2,…
GOTERM_BP_FAT	GO:0061061~muscle structure development	108	7.00389	7.7489e-15	2.19165	6.66101e-11	Q15475, P78310, Q99814, P84022, P18146, Q13469, O14793, Q6STE5, Q99683, Q00839, P10415, Q9P2D1, P06400, Q15014, P17844, Q02078, Q15911, Q15910, P67809, P55291, Q16539, O60682, A0A0B4J2F3, P60953, O15409, Q13643, P35222, P35609, P84243, P46531, P15172, P56524, Q9UHJ3, P11831, P01100, Q92585, Q13131, Q92786, P10827, P10826, P23276, O75604, Q06413, O94966, P01019, P21453, O15350, P31749, P36894, O60…
GOTERM_BP_FAT	GO:0071824~protein-DNA complex subunit organization	64	4.15045	8.5618e-15	2.91972	7.32711e-11	Q92925, H0YCU6, P78317, P51532, O43482, Q09028, Q8IZX4, Q6STE5, Q92922, P49711, Q9Y265, Q01105, O75367, Q12824, Q99877, P35680, Q53T94, P15927, P06748, P16220, P54727, P55209, Q99733, P28715, Q16594, Q13111, Q7Z3K3, O75925, Q9BYW2, Q9GZR1, Q9UM07, Q68CP9, Q92794, P21675, Q96GM5, Q71DI3, P43351, P09874, P50613, P84243, O00268, Q8WYB5, P48436, P15884, Q15906, P16104, P62805, P27694, Q9GZS1, Q8TAQ2,…
GOTERM_BP_FAT	GO:0006468~protein phosphorylation	248	16.083	9.39435e-15	1.60057	8.08836e-11	P46940, Q13200, Q99986, P42771, P78318, P42773, Q92673, Q13470, O14793, Q8IZX4, Q99683, O75553, P28065, O60504, P22694, Q96SB4, P59046, O75367, Q9BUB5, Q13956, Q99873, O43187, Q02078, P28070, P01135, O60519, A0A024R4Z4, Q13761, P16150, P22681, O75376, Q92905, Q2M2I8, O60934, Q8TAP4, Q9UKE5, P35609, Q9BRX9, O75674, Q13094, P41743, Q9Y5V3, Q969H8, O75084, P06241, P00540, Q9NS68, P01106, Q86Z23, Q9Y…
GOTERM_BP_FAT	GO:0043068~positive regulation of programmed cell death	106	6.87419	1.25433e-14	2.1958	1.07528e-10	P05549, Q08117, O00571, P42771, P84022, O14901, Q99683, P25054, P38936, Q13568, P55211, P10415, Q01094, Q96FJ2, P59046, Q92934, Q14790, Q8N2W9, Q9NZC7, Q99728, O43524, P62258, P45984, Q0VD86, P63244, O43639, P60953, O00273, P35222, Q12791, P46531, Q5VV41, P41743, Q9Y5V3, P56524, Q00613, P21246, P01106, P37231, Q9Y572, P10826, P00338, Q13501, Q12933, O43508, Q15788, P52756, P0CG48, Q06413, P01019,…
GOTERM_BP_FAT	GO:0000278~mitotic cell cycle	152	9.85733	1.7091e-14	1.87686	1.46542e-10	Q9ULM6, Q13200, Q01082, Q99986, Q12834, O00571, P42771, P42773, P84022, O14901, P51532, O43482, Q96PY6, P12270, A5YKK6, Q6STE5, P49790, Q9UIV1, P25054, Q7Z3B4, P38936, Q9UQE7, P28065, Q99496, P10415, Q86SE8, O43379, P06400, Q01094, O75367, Q13153, O95905, Q99873, Q9UFF9, P40818, Q15910, P28070, O60216, P62258, Q14683, P01135, P98170, Q7Z3K3, P01584, P60953, O75478, Q9NZN8, P61024, Q8TAP6, O60934,…
GOTERM_BP_FAT	GO:0043065~positive regulation of apoptotic process	105	6.80934	1.81435e-14	2.1941	1.55106e-10	P05549, Q08117, O00571, P42771, P84022, O14901, Q99683, P25054, Q13568, P55211, P10415, Q01094, Q96FJ2, P59046, Q92934, Q14790, Q8N2W9, Q9NZC7, Q99728, O43524, P62258, P45984, Q0VD86, P63244, O43639, P60953, O00273, P35222, Q12791, P46531, Q5VV41, P41743, Q9Y5V3, P56524, Q00613, P21246, P01106, P37231, Q9Y572, P10826, P00338, Q13501, Q12933, O43508, Q15788, P52756, P0CG48, Q06413, P01019, Q04917,…
GOTERM_BP_FAT	GO:0045786~negative regulation of cell cycle	92	5.96628	1.82669e-14	2.33966	1.57009e-10	Q99816, Q9ULM6, O60356, P31947, P42771, P42773, P84022, P51532, Q96PK6, P12270, Q99459, P53350, A5YKK6, P25054, Q9UIV1, Q9P2K8, Q86WV8, Q00534, P38936, Q9UQE7, Q12948, P22694, P10415, P06400, O60381, O75460, O14757, Q01094, P48431, O75367, Q9GZU7, P00519, Q99873, P55345, Q9UFF9, Q99728, P06748, P15927, Q92831, P04637, Q15911, Q13625, Q15910, Q14683, Q13418, P35638, Q0VD86, O00255, P60484, Q13761,…
GOTERM_BP_FAT	GO:0001701~in utero embryonic development	73	4.73411	2.64741e-14	2.63608	2.26474e-10	P17275, P01031, F6WR09, P27540, P36894, Q9HCK8, Q99814, P51178, Q6UB99, P49917, Q14145, P84022, Q12830, P78545, P62993, O94855, Q12948, P56693, Q9P2D1, P23769, Q13895, O14757, Q9NR56, Q9HCS7, Q14790, Q12824, Q9Y5J3, P35680, O95983, Q99873, Q3SYG0, Q07955, P37173, P67809, P08727, Q02447, Q99967, Q9BYW2, O75175, A0A0B4J2F3, P11362, Q9NZN8, P35227, O60934, P03905, P35222, Q9NVX2, P10275, P46531, O15…
GOTERM_BP_FAT	GO:0070848~response to growth factor	112	7.26329	3.26035e-14	2.1115	2.79762e-10	P46940, P27540, P52597, Q9HAU4, P54257, Q13573, Q15797, P84022, Q12830, Q99717, P18146, Q9GZX9, P12270, O14793, Q9UBP4, Q01094, Q9Y3F4, O60383, P13500, O00560, Q9NZC7, P19387, O43524, Q15911, Q9UJM3, P08238, Q04206, P98170, P63244, Q49AS9, Q16539, Q13761, P01584, P33240, P22681, P09874, P35222, P46531, P28482, P06241, P21246, Q13118, P01106, P01100, P43699, P02452, Q16665, P19174, O14936, Q96CP1,…
GOTERM_BP_FAT	GO:0048584~positive regulation of response to stimulus	264	17.1206	3.43096e-14	1.55443	2.94036e-10	P46940, P27540, Q13200, P55735, P01130, Q13573, P29692, P42771, Q13469, Q9GZX9, O14793, Q99683, P28065, O60504, P22694, P59046, Q92934, Q9Y2K1, Q8IUH5, Q6NW34, P46937, Q13956, Q99873, O43187, P28070, P62258, Q04206, P01135, P98170, Q9UJV3, A0A024R4Z4, Q16594, P22681, Q2M2I8, Q8TAP4, Q92793, P09874, Q9UKE5, P46531, Q13094, Q9Y5V3, P42858, Q969H8, O75084, P06241, P00540, Q9NS68, P01106, Q9Y572, P19…
GOTERM_BP_FAT	GO:0016310~phosphorylation	284	18.4176	3.46895e-14	1.5229	2.96891e-10	P46940, P27540, Q13200, Q99986, P42771, P78318, P42773, Q92673, Q13470, O14793, Q8IZX4, Q99683, O75553, P28065, O60504, P22694, Q96SB4, P59046, O75367, Q92934, Q9BUB5, Q13956, Q99873, O43187, Q02078, Q9UBF8, P28070, P36871, P52630, P01135, O60519, A0A024R4Z4, Q13761, P16150, P22681, O75478, O75376, Q92905, Q2M2I8, O60934, Q8TAP4, Q9UKE5, P35609, Q9BRX9, O75674, Q13094, P41743, Q9Y5V3, Q969H8, P06…
GOTERM_BP_FAT	GO:0043484~regulation of RNA splicing	38	2.46433	3.77688e-14	4.16697	3.23535e-10	Q9H0Z9, P52597, Q07666, Q13573, Q07021, Q9BZC1, O75494, P31943, Q9Y2W1, Q15427, P27986, P11142, P15172, P31483, Q9BWF3, P62995, Q13242, Q9UKA9, P61978, P98175, O75460, Q96SB4, Q9NR56, P26368, P22626, Q8WVV9, Q9NW64, P17844, O60828, O43251, P24928, Q07955, P52756, P26599, Q92879, Q15459, Q01130, Q5VWX1
GOTERM_BP_FAT	GO:0044085~cellular component biogenesis	351	22.7626	4.00952e-14	1.43973	3.43518e-10	Q9ULM6, P46940, Q15475, P80188, P55735, O75494, O14787, Q9Y2L5, P42771, P78317, Q92673, O43482, P11142, Q8IZX4, Q09028, P49790, O15320, Q8N684, Q8TBB1, Q7Z3B4, Q16322, O60504, Q9P2D1, O43379, P26196, O75367, Q01105, Q99569, Q92934, Q9Y2K1, Q99877, Q53T94, Q92526, Q13347, Q02078, P55209, Q53ET0, P98170, P01135, Q16594, Q15459, Q8WWY3, Q92794, O75376, Q9NZN8, Q8TAP6, Q9UKV8, Q92793, P09874, Q9UKE5,…
GOTERM_BP_FAT	GO:0009968~negative regulation of signal transduction	164	10.6355	5.70389e-14	1.80003	4.89108e-10	Q99816, Q8N1N5, Q13200, Q9HAU4, Q08117, O00571, Q9UBH0, P78318, P84022, Q92673, P51532, P18146, Q13470, Q9GZX9, A5YKK6, O14793, P25054, O75553, Q9UHD9, P28065, P22694, Q9UBP4, Q969F2, P10415, P06400, Q15011, P59046, Q9Y3F4, Q14790, P46937, Q8N2W9, Q9NZC7, O15516, O43524, Q9UJM3, Q15910, Q92731, P28070, O95881, Q04206, P24592, P63244, Q96HR8, Q16539, Q16594, P01584, O43639, A0A0B4J2F3, P60953, P22…
GOTERM_BP_FAT	GO:0010942~positive regulation of cell death	108	7.00389	6.15501e-14	2.12666	5.27171e-10	P05549, Q08117, O00571, P42771, P84022, O14901, Q99683, P25054, P38936, Q13568, P55211, P10415, Q01094, Q96FJ2, P59046, Q92934, Q14790, Q8N2W9, Q9NZC7, Q99728, O43524, P62258, P45984, Q0VD86, P63244, O43639, P60953, O00273, P09874, P35222, Q12791, P46531, Q5VV41, P41743, Q9Y5V3, P56524, Q00613, P21246, P01106, P37231, Q9Y572, P10826, P00338, Q13501, Q12933, O43508, Q15788, P52756, P0CG48, Q06413,…
GOTERM_BP_FAT	GO:1903311~regulation of mRNA metabolic process	42	2.72374	6.63258e-14	3.77451	5.68089e-10	Q8NE35, Q07666, Q13573, O60563, Q07021, Q9UKV8, Q9BZC1, O75494, Q9Y2W1, Q15427, P50616, O00267, A5YKK6, P26651, P11142, P15172, P31483, Q9BWF3, Q15424, Q9UIV1, Q00613, P62995, Q13242, O95429, P61978, P98175, Q96SB4, Q9UPQ9, P26368, P22626, P17844, Q9UFF9, Q99728, O43251, P52756, P11940, Q7KZ85, P26599, Q9HCJ0, Q15459, Q01130, Q5VWX1
GOTERM_BP_FAT	GO:0048732~gland development	84	5.44747	9.5601e-14	2.38485	8.19304e-10	Q15475, P36894, P12931, P84022, Q15853, P11172, P42226, P78545, Q9GZX9, Q13285, Q92922, Q12948, P56693, Q9UBP4, Q8TDY2, P10415, P23769, P61968, P48431, O75360, Q9Y2K1, O60806, P35680, P00519, P16220, Q07955, P05412, P37173, Q15910, P01135, Q04206, Q02447, Q99967, P60484, P60953, P11362, P35548, P35222, P10275, P46531, P10276, Q9UKW6, Q06710, A0AVK6, P48436, P28482, P21246, P01106, P78337, P11831,…
GOTERM_BP_FAT	GO:1901700~response to oxygen-containing compound	204	13.2296	9.66437e-14	1.66326	8.27868e-10	P17275, P46940, P80188, P01130, Q13573, Q09028, O14793, Q99683, P13646, Q92922, Q13568, Q00839, P22694, P55211, Q15466, Q92934, P46937, O14798, O95983, O43187, Q04206, P22681, P09874, P35609, Q12791, P21549, P46531, P41743, O75084, P06241, P01106, P37231, Q6P2Q9, P01100, P03886, P00338, Q9UBX5, P41235, P27361, P01019, P17676, P14618, P09681, P40763, Q01130, P31749, Q9NNW7, Q9Y6E0, Q9HC52, P10451,…
GOTERM_BP_FAT	GO:0006473~protein acetylation	51	3.30739	1.01307e-13	3.22531	8.67834e-10	Q9Y3Y4, Q86U70, Q9UIH9, O60356, Q92769, Q6ZW49, Q12778, O95696, Q9Y6Q9, Q8IZX4, P49711, Q9Y265, P23769, O14757, Q01105, Q15014, Q12824, O95983, Q03164, Q92831, O15516, Q96EZ8, Q53ET0, Q16594, P61964, P01584, Q9NPI1, Q92794, O75478, P21675, Q15596, P35227, Q92793, Q01658, P51610, Q13547, P15172, Q13363, P46379, Q8WYB5, Q96EB6, Q09472, P15336, P27361, Q92993, O96019, Q15788, Q9HBM6, O15534, Q13485,…
GOTERM_BP_FAT	GO:0035295~tube development	104	6.74449	1.1464e-13	2.14323	9.82974e-10	Q15475, P36402, Q99814, Q15797, P84022, Q99717, Q96RK0, Q96T37, O75553, P38936, P22694, P10415, Q9P2D1, P61968, P06400, Q13153, P46937, P35680, Q9UJM3, Q96RJ6, Q02447, A0A0B4J2F3, P60953, O15409, Q9UMX1, P35222, P46531, O15550, Q9Y5V3, P28482, P21246, P01106, O60476, P11831, P43699, P10828, P10071, Q92786, P26367, P10827, P10826, Q16665, P27361, Q92997, Q15796, P09603, Q06413, P01019, P31431, Q9Y…
GOTERM_BP_FAT	GO:0001932~regulation of protein phosphorylation	186	12.0623	1.19731e-13	1.71014	1.02579e-09	Q99816, O75815, P46940, Q8N1N5, P42771, P53779, P78318, P42773, Q92673, O14793, Q99683, P25054, O75553, P38936, Q9UHV2, P22694, O60504, P10415, P06400, Q16543, P59046, O75367, Q13153, Q9Y3F4, Q92878, O60383, Q9HAV5, P13500, Q13956, O00560, Q99873, O43187, P24863, Q9UJM3, Q15910, P08238, P52630, P01135, Q0VD86, Q96EV8, P63244, Q96HR8, Q16539, Q13148, O60519, A0A024R4Z4, P01584, P16150, O43639, P60…
GOTERM_BP_FAT	GO:0007623~circadian rhythm	48	3.11284	1.52325e-13	3.33561	1.30556e-09	P36873, Q92769, P11387, O75376, O15379, Q15596, P51449, P49286, P62136, Q9Y2W1, Q13547, O00327, Q9BWF3, Q9Y5V3, O43463, P05121, Q9BQ04, Q13118, Q9H5I1, Q07869, Q00839, Q96EB6, P43699, P18848, P35869, Q92786, Q09472, P49841, Q15848, Q8N365, O75604, P48039, P35680, Q03164, Q8WYA1, O43186, P35398, O15516, P16220, O15534, P04637, P05412, O14503, Q15911, Q7Z5J4, P48552, Q14103, P60484
GOTERM_BP_FAT	GO:0016571~histone methylation	41	2.65888	1.90108e-13	3.7409	1.62909e-09	Q9UBL3, Q13573, Q6ZW49, P35222, Q9C005, Q13610, O15550, Q8NI51, Q8NEZ4, O43463, Q96RI1, Q9H5I1, Q86X55, Q96EB6, Q6W2J9, O75367, Q02548, Q12824, P46100, Q8WWB3, Q9UMN6, O43151, Q15291, Q96LA8, Q03164, Q99873, P55345, P22087, Q15022, Q15047, O14686, Q7KZ85, Q15910, Q13485, P10242, O00255, P61964, Q9H7B4, Q8NB12, Q9BYW2, Q9P0U4
GOTERM_BP_FAT	GO:0071363~cellular response to growth factor stimulus	107	6.93904	2.11888e-13	2.09661	1.81655e-09	P46940, P27540, P52597, P54257, Q9HAU4, Q13573, Q15797, P84022, Q12830, Q99717, P18146, Q9GZX9, O14793, Q9UBP4, Q01094, Q9Y3F4, O60383, P13500, O00560, Q9NZC7, P19387, O43524, Q9UJM3, P08238, P98170, Q04206, P63244, Q49AS9, Q16539, P01584, P33240, P22681, P09874, P35222, P46531, P28482, P06241, P21246, Q13118, P01106, P01100, P43699, P02452, Q16665, P19174, O14936, Q96CP1, P27361, P05067, O43251,…
GOTERM_BP_FAT	GO:1901796~regulation of signal transduction by p53 class mediator	46	2.98314	3.3664e-13	3.37313	2.88517e-09	Q01851, Q9NPI1, Q12873, Q92794, Q92769, P21675, O60934, P42771, P68400, Q13547, Q8IZX4, Q09028, P35250, O00268, Q96KQ4, Q13526, Q8N9N5, P61978, Q9Y478, Q96EB6, P27694, Q13131, O14757, Q09472, Q92878, Q9H2X6, Q8N0Z6, P20226, Q9H160, P17844, Q92993, O95983, P15927, Q9HBM6, Q99728, P04637, P0CG48, Q13625, Q9H3D4, P54646, O95863, Q16514, O15350, Q16539, Q16594, P31749
GOTERM_BP_FAT	GO:0009967~positive regulation of signal transduction	198	12.8405	3.39991e-13	1.6573	2.91371e-09	P46940, P27540, Q13200, P55735, Q13573, P29692, P42771, Q9GZX9, O14793, Q99683, P28065, O60504, P59046, Q92934, Q8IUH5, P46937, Q13956, Q6NW34, Q99873, O43187, P28070, P62258, Q04206, P01135, P98170, Q9UJV3, A0A024R4Z4, P22681, Q2M2I8, Q8TAP4, P09874, Q9UKE5, P46531, Q9Y5V3, P42858, Q969H8, O75084, P06241, Q9NS68, P00540, Q9Y572, P19174, P27361, P01019, Q04917, O15350, P09681, P31749, P40763, P36…
GOTERM_BP_FAT	GO:0022607~cellular component assembly	318	20.6226	3.60278e-13	1.45185	3.08785e-09	Q9ULM6, P46940, Q15475, P80188, P55735, O75494, O14787, Q9Y2L5, P42771, P78317, Q92673, O43482, Q09028, Q8IZX4, P49790, O15320, Q8N684, Q8TBB1, Q7Z3B4, Q16322, O60504, O43379, P26196, O75367, Q01105, Q99569, Q92934, Q9Y2K1, Q99877, Q53T94, Q92526, Q13347, Q02078, P55209, Q53ET0, P98170, P01135, Q16594, Q15459, Q8WWY3, Q92794, O75376, Q9NZN8, Q8TAP6, Q9UKV8, Q92793, P09874, Q9UKE5, P35609, P41743,…
GOTERM_BP_FAT	GO:0032880~regulation of protein localization	147	9.53307	4.50427e-13	1.82644	3.86053e-09	Q15475, Q99816, P46940, Q01082, Q99819, P42771, Q9UBH0, Q14145, P84022, Q92673, P12270, O60493, P11142, Q7Z3B4, P38936, Q9HAV4, Q969F2, P10415, Q15466, P06400, Q01094, P59046, Q96FJ2, O75367, Q92934, Q14790, P13500, Q9H2B2, Q8IWX8, Q99728, O15516, Q96EZ8, P08238, P62258, P10124, P63244, Q16539, P20749, Q13148, Q6PJW8, P01584, A0A0B4J2F3, P60953, P52565, Q9Y2W2, Q2M2I8, Q9UMX1, O00555, P49286, Q96…
GOTERM_BP_FAT	GO:0033365~protein localization to organelle	140	9.07912	5.3549e-13	1.85517	4.58943e-09	Q15475, Q9Y3Y4, Q01082, P11441, O00571, Q9Y2L5, O14787, P42771, P08865, Q14145, P84022, O00295, Q92673, P12270, P11142, Q13285, P49790, O15320, P49711, Q7Z3B4, P38936, P10415, P06400, Q01094, Q96FJ2, P59046, O75367, Q92934, Q14790, Q8IWX8, Q96EZ8, O60684, Q15910, P08238, O60216, P62258, P67809, P10124, Q9UJV3, Q16539, P20749, P01584, P34932, Q9Y2W2, Q9UMX1, Q96BK5, P09874, P35222, P30050, P28482,…
GOTERM_BP_FAT	GO:0035556~intracellular signal transduction	321	20.8171	5.57259e-13	1.44403	4.77594e-09	Q9ULM6, P46940, P55735, Q13200, Q13573, Q9P242, P29692, P42771, P78318, Q92673, Q13470, Q13469, Q09028, O14793, Q8IZX4, Q99683, O75553, P28065, O60504, P55211, Q96SB4, P59046, Q92934, Q8IUH5, Q9BUB5, Q13956, P46937, O95983, Q99873, O43187, Q9UFF9, Q02078, Q9UBF8, P28070, P52630, P62258, O95881, P98170, Q04206, P01135, Q9UJV3, Q16594, A0A024R4Z4, Q92794, P22681, O75376, P52565, Q92905, Q9NZN8, Q9U…
GOTERM_BP_FAT	GO:1903827~regulation of cellular protein localization	100	6.48508	5.78891e-13	2.1268	4.9615e-09	P46940, Q01082, P42771, Q14145, P84022, Q92673, P12270, Q9HAV4, P38936, Q7Z3B4, Q969F2, P10415, P06400, Q01094, Q96FJ2, P59046, O75367, Q92934, Q14790, P13500, Q8IWX8, Q99728, Q96EZ8, P08238, P62258, P63244, P20749, Q16539, Q6PJW8, P01584, P60953, Q9Y2W2, Q9UMX1, Q96BK5, P09874, P35222, P35609, Q5VV41, P41743, P06241, P21246, O75084, Q9HD26, P10071, P10827, P26368, Q9BT88, Q92997, Q9NZU7, Q04917,…
GOTERM_BP_FAT	GO:0048585~negative regulation of response to stimulus	191	12.3865	5.82833e-13	1.6676	4.99575e-09	Q99816, Q8N1N5, Q13200, Q9HAU4, Q08117, O00571, Q9UBH0, P78318, P84022, Q92673, P51532, P18146, Q13470, Q9GZX9, A5YKK6, O14793, P25054, O75553, Q9UHD9, P28065, P22694, Q9UBP4, Q969F2, P10415, P06400, Q15011, P59046, Q9Y3F4, Q14790, P13500, P46937, Q8N2W9, Q9NZC7, O15516, O43524, Q9UJM3, Q15910, Q92731, P28070, O95881, Q04206, P24592, P63244, Q96HR8, Q16539, Q16594, P01584, P16150, O43639, A0A0B4J…
GOTERM_BP_FAT	GO:0009887~organ morphogenesis	150	9.72763	5.89914e-13	1.80735	5.0557e-09	Q15475, O75815, F6WR09, P05549, Q13200, P36402, Q9HAU4, Q08117, P78413, P84022, P78545, Q9GZX9, Q6STE5, P13646, Q96T37, Q92922, P28065, P10415, Q9P2D1, Q6W2J9, O75360, Q15517, P13500, P35680, P46937, Q9NZC7, O43186, O43524, Q14129, Q9UJM3, P28070, P01135, Q04206, Q02447, Q16539, P60953, P35227, O15409, Q9UMX1, Q9NVX2, P35222, P46531, P41743, O15550, Q9Y5V3, P28482, O75084, P21246, P01106, P11831,…
GOTERM_BP_FAT	GO:0097193~intrinsic apoptotic signaling pathway	63	4.0856	6.25731e-13	2.69898	5.36306e-09	P31689, Q16236, O60356, P12931, Q13573, Q9Y6E0, P31947, Q96RU7, O00571, P27986, Q99683, Q16666, P38936, P61978, P55211, P10415, O75460, Q15011, Q01094, Q92934, P49841, Q9HAV5, Q9H160, Q8N2W9, P17844, Q9Y5J5, P00519, Q9NZC7, P04637, Q13625, O95881, P35638, P63244, P20749, Q16594, P04792, O43639, O60934, Q14164, Q9UMX0, P09874, Q13362, P46379, Q96KQ4, Q9NR28, Q9UL40, Q96EB6, Q9Y572, Q09472, P18848,…
GOTERM_BP_FAT	GO:0051128~regulation of cellular component organization	288	18.677	6.37622e-13	1.48186	5.46488e-09	P46940, Q15475, Q9ULM6, P80188, Q13573, Q99986, P42771, P78317, P42773, Q92673, Q13470, Q13469, P11142, Q8NI51, O75553, Q00839, O60504, Q969F2, O75367, Q01105, Q92934, Q8WWV3, P52630, O60216, P62258, P01135, Q16594, Q6PJW8, P22681, O75478, Q14444, P52565, Q9NZN8, Q8TAP6, O60934, Q2M2I8, P09874, Q9UKE5, P35609, P46531, Q5VV41, O75674, P41743, P42858, P06241, P00540, P01106, P37231, Q9HD26, P43699,…
GOTERM_BP_FAT	GO:0032922~circadian regulation of gene expression	26	1.68612	6.65343e-13	5.45207	5.70277e-09	P36873, Q92769, P11387, Q15596, P51449, P62136, Q13547, O00327, Q9Y5V3, Q9BQ04, Q00839, Q07869, Q96EB6, P18848, P35869, Q8N365, P35680, O75604, Q03164, P35398, O15534, O15516, O14503, Q15911, Q7Z5J4, P48552
GOTERM_BP_FAT	GO:0016458~gene silencing	59	3.8262	8.81388e-13	2.78737	7.55453e-09	Q9ULM6, Q92769, H0YCU6, Q15797, P84022, Q9C005, P12270, A5YKK6, Q9BWF3, Q9UIV1, P49790, Q7Z3B4, Q9HAV4, H3BTQ1, O75367, Q15014, P22626, O95983, Q9UFF9, P19387, P24928, P11940, O14686, Q92879, P56537, O75175, O75376, Q9NZN8, Q9UKV8, Q71DI3, Q13547, P84243, P26651, Q96GD3, O43463, Q15633, Q96LI5, P16104, P62805, Q96EB6, Q01860, Q9NRR4, Q9Y618, Q8NDV7, Q9UPQ9, Q9BVL2, Q6PL18, P78406, Q8WWB3, Q9UMN6,…
GOTERM_BP_FAT	GO:0051338~regulation of transferase activity	145	9.40337	1.10562e-12	1.8148	9.47671e-09	Q99816, P46940, Q8N1N5, Q13200, Q12834, P42771, P53779, P42773, Q92673, O14793, P35250, Q99683, P25054, O75553, P38936, Q9UHV2, P28065, P22694, P61968, P06400, Q16543, O75367, Q13153, Q92878, Q92934, Q13956, O43187, P24863, Q96EZ8, Q9UJM3, Q15910, P08238, P28070, P01135, Q96EV8, Q0VD86, P63244, Q16539, A0A024R4Z4, P01584, O43639, P60953, P22681, P61024, Q12851, O60934, P35226, Q96BK5, Q9UKE5, P35…
GOTERM_BP_FAT	GO:0019220~regulation of phosphate metabolic process	215	13.9429	1.1763e-12	1.59616	1.00819e-08	P46940, P27540, P42771, P78318, P42773, Q92673, O14793, Q99683, O75553, P22694, O60504, P59046, O75367, Q92934, Q13956, Q99873, O43187, P52630, P62258, P01135, O60519, A0A024R4Z4, Q6PJW8, P16150, O75478, P22681, Q92905, O75376, O60934, Q8TAP4, P09874, Q9UKE5, O75674, Q13094, Q9Y5V3, P42858, Q969H8, O75084, P06241, P00540, Q9NS68, P01106, Q86Z23, Q9Y572, P26367, Q92786, P19174, P27361, P01019, O15…
GOTERM_BP_FAT	GO:0018393~internal peptidyl-lysine acetylation	43	2.78859	1.23207e-12	3.42642	1.05596e-08	Q86U70, Q9NPI1, Q92794, O75478, P21675, P35227, Q15596, Q6ZW49, Q92793, Q01658, P51610, O95696, Q9Y6Q9, P15172, Q8IZX4, Q13363, P46379, Q8WYB5, Q9Y265, Q96EB6, O14757, Q01105, Q15014, Q09472, Q12824, P15336, P27361, Q92993, O96019, O95983, Q03164, Q15788, Q9HBM6, Q92831, O15516, O15534, Q96EZ8, Q53ET0, Q13485, Q16514, Q16594, P61964, P01584
GOTERM_BP_FAT	GO:0051174~regulation of phosphorus metabolic process	215	13.9429	1.28932e-12	1.59517	1.10506e-08	P46940, P27540, P42771, P78318, P42773, Q92673, O14793, Q99683, O75553, P22694, O60504, P59046, O75367, Q92934, Q13956, Q99873, O43187, P52630, P62258, P01135, O60519, A0A024R4Z4, Q6PJW8, P16150, O75478, P22681, Q92905, O75376, O60934, Q8TAP4, P09874, Q9UKE5, O75674, Q13094, Q9Y5V3, P42858, Q969H8, O75084, P06241, P00540, Q9NS68, P01106, Q86Z23, Q9Y572, P26367, Q92786, P19174, P27361, P01019, O15…
GOTERM_BP_FAT	GO:0009628~response to abiotic stimulus	153	9.92218	1.30485e-12	1.77721	1.11838e-08	P17275, P54252, P27540, Q99814, P49917, Q6ZW49, P29692, O00571, P53779, P84022, P18146, P12270, O14793, O75144, P13646, P02533, P38936, P55211, P10415, Q01094, Q13153, Q92934, Q14790, Q9Y2K1, P13500, P40337, P46937, O15516, O43524, O14503, Q9UJM3, P08238, Q14683, P00846, Q04206, Q16539, P20749, P01584, P22681, P12956, P52565, O15409, Q92793, Q9UMX0, P09874, Q12791, P46531, P15172, P42858, P56524,…
GOTERM_BP_FAT	GO:0051169~nuclear transport	88	5.70687	1.40607e-12	2.22374	1.20517e-08	P54253, P36894, Q01082, P52594, O75494, P31947, O14787, P42771, P41182, Q14145, P08865, P84022, P14678, P12270, P27986, P49790, Q86WV8, Q9HAV4, Q7Z3B4, P38936, Q13242, P09651, P59046, Q01105, Q92973, P49841, P22626, Q9Y2X3, Q9NW64, Q8IWX8, Q99728, P06748, P04637, Q07955, O60684, P05412, P08238, Q16637, Q99732, P20749, Q16539, P56537, Q9BYW2, P01584, Q9P2R6, Q07666, O15379, Q9GZV5, Q9UMX1, Q9ULX6,…
GOTERM_BP_FAT	GO:0016573~histone acetylation	42	2.72374	1.6051e-12	3.46214	1.37569e-08	Q86U70, Q9NPI1, Q92794, O75478, P21675, P35227, Q15596, Q6ZW49, Q92793, Q01658, P51610, O95696, Q9Y6Q9, P15172, Q8IZX4, Q13363, Q8WYB5, Q9Y265, Q96EB6, O14757, Q01105, Q15014, Q09472, Q12824, P15336, P27361, Q92993, O96019, O95983, Q03164, Q15788, Q9HBM6, Q92831, O15516, O15534, Q96EZ8, Q53ET0, Q13485, Q16514, Q16594, P61964, P01584
GOTERM_BP_FAT	GO:1901214~regulation of neuron death	59	3.8262	1.7729e-12	2.74399	1.51957e-08	Q15475, P05549, P49917, Q92673, Q17RY0, Q99683, Q13526, Q86WV8, Q07869, P55211, P10415, Q04864, Q01105, Q92934, P49841, P13500, Q9NQ11, P00519, P06748, P16220, O43524, P04637, Q07954, P05412, Q9NSA1, Q13625, P08238, P35638, Q13418, P63244, Q01851, O15405, P60953, P10912, O00555, P09874, P35222, Q13547, P41743, P56524, Q96KQ4, Q00613, P06241, Q9Y6K9, Q96EB6, P18848, Q9H2X6, Q16665, P15336, Q12933,…
GOTERM_BP_FAT	GO:0060537~muscle tissue development	74	4.79896	1.95151e-12	2.41007	1.67267e-08	Q15475, P36894, O60356, P78310, H0YCU6, Q15797, P84022, P18146, Q14192, O14793, O75593, Q13526, Q86WV8, Q00839, Q12948, Q9P2D1, P10415, P06400, Q02548, P49841, P17844, P16220, Q02078, P37173, Q99967, P60484, Q16539, Q8NB12, O60682, Q01851, O00512, A0A0B4J2F3, P60953, P11362, Q5T7U4, O15409, P35222, P35609, Q92841, P46531, O00327, P15172, P10276, P50222, Q9NQ29, P56524, P48436, O00167, P78337, P11…
GOTERM_BP_FAT	GO:0065009~regulation of molecular function	338	21.9196	2.24636e-12	1.4111	1.92532e-08	Q9ULM6, P46940, Q13200, P42771, P78318, P42773, Q92673, Q13671, O14793, Q99683, Q6STE5, O15320, O75553, Q00839, P28065, P22694, Q13569, P55211, Q15466, P59046, O75367, Q01105, Q99569, Q92934, Q16082, Q13956, O43187, Q8WU79, P28070, P62258, Q53ET0, P98170, Q04206, P01135, Q9UJV3, A0A024R4Z4, Q6PJW8, Q8WWY7, Q5DT21, P22681, P52565, Q15596, O60934, P09874, Q9UKE5, P35609, Q9P2B4, P46531, Q5VV41, O75…
GOTERM_BP_FAT	GO:0023056~positive regulation of signaling	209	13.5538	2.42978e-12	1.59827	2.08252e-08	P46940, P27540, Q13200, P55735, Q13573, P29692, P42771, Q9GZX9, O14793, Q99683, P28065, O60504, Q15466, P59046, Q92934, Q8IUH5, P46937, Q13956, Q6NW34, Q99873, O43187, P28070, P62258, Q04206, P01135, P98170, Q9UJV3, A0A024R4Z4, P22681, Q2M2I8, Q8TAP4, P09874, Q9UKE5, P46531, Q9Y5V3, P42858, Q969H8, O75084, P06241, P00540, Q9NS68, Q9Y572, P19174, P27361, P01019, Q04917, O15350, P09681, P40763, P31…
GOTERM_BP_FAT	GO:0010647~positive regulation of cell communication	208	13.489	2.61554e-12	1.59881	2.24181e-08	P46940, P27540, Q13200, P55735, Q13573, P29692, P42771, Q9GZX9, O14793, Q99683, P28065, O60504, Q15466, P59046, Q92934, Q8IUH5, P46937, Q13956, Q6NW34, Q99873, O43187, P28070, P62258, Q04206, P01135, P98170, Q9UJV3, A0A024R4Z4, P22681, Q2M2I8, Q8TAP4, P09874, Q9UKE5, P46531, Q9Y5V3, P42858, Q969H8, O75084, P06241, P00540, Q9NS68, Q9Y572, P19174, P27361, P01019, Q04917, O15350, P09681, P40763, P31…
GOTERM_BP_FAT	GO:1901701~cellular response to oxygen-containing compound	139	9.01427	2.6255e-12	1.82173	2.25028e-08	P80188, P01130, Q13573, P51449, O14901, P51532, P18146, Q9Y6Q9, O14793, Q99683, P61244, Q8N8Y2, P13646, O14654, Q6IQ32, Q92922, Q00839, P22694, P55211, Q01094, Q13153, Q92934, Q12824, P13500, P46937, O43187, O43524, Q9UJM3, Q15910, Q04206, P63244, Q16539, P01584, P35227, Q96GM5, P09874, P35222, P35609, P15172, P41743, P28482, O75084, P21246, Q00613, P06241, Q13118, P01106, P11831, P37231, Q6P2Q9,…
GOTERM_BP_FAT	GO:0022414~reproductive process	189	12.2568	2.72682e-12	1.64534	2.33716e-08	P17275, P27540, F6WR09, P51531, Q9Y3Y4, P78310, P36402, Q9HAU4, Q99814, P52594, P35527, Q12834, Q15797, Q12830, Q99717, P18146, O14793, Q8NI51, Q8IZX4, Q13285, Q9BXF9, Q96T37, Q92922, Q9UQE7, P22694, Q99496, Q86SE8, Q9P2D1, P10415, Q96SB4, Q01094, P26196, Q14790, O75952, Q92934, Q92878, O60383, P13500, P35680, Q92526, O43524, O15516, O60684, P08238, O60216, Q14683, Q02447, Q16539, Q49AS9, Q92879,…
GOTERM_BP_FAT	GO:0072331~signal transduction by p53 class mediator	45	2.91829	2.8547e-12	3.24017	2.44678e-08	O75175, Q9ULM6, Q9H0Z9, O60356, Q13573, Q9NZN8, P31947, Q6ZW49, O60934, P42771, A5YKK6, Q13362, P46379, Q96KQ4, Q9UIV1, Q16666, P38936, Q96LI5, Q9UL40, P61978, Q86X55, Q96EB6, Q01094, Q09472, Q9H2X6, P46100, Q9HAV5, Q9H160, Q9Y5J5, P17844, Q92993, Q99873, Q9NZC7, Q9UFF9, Q9HBM6, P06748, O43524, P04637, P0CG48, Q13625, Q9H3D4, O95863, P20749, O15350, Q16594
GOTERM_BP_FAT	GO:0000003~reproduction	189	12.2568	3.04268e-12	1.64294	2.60788e-08	P17275, P27540, F6WR09, P51531, Q9Y3Y4, P78310, P36402, Q9HAU4, Q99814, P52594, P35527, Q12834, Q15797, Q12830, Q99717, P18146, O14793, Q8NI51, Q8IZX4, Q13285, Q9BXF9, Q96T37, Q92922, Q9UQE7, P22694, Q99496, Q86SE8, Q9P2D1, P10415, Q96SB4, Q01094, P26196, Q14790, O75952, Q92934, Q92878, O60383, P13500, P35680, Q92526, O43524, O15516, O60684, P08238, O60216, Q14683, Q02447, Q16539, Q49AS9, Q92879,…
GOTERM_BP_FAT	GO:0048568~embryonic organ development	80	5.18807	3.27497e-12	2.29307	2.80695e-08	P17275, Q15475, P27540, P36894, P05549, P36402, Q99814, P51178, H0YCU6, O43248, P84022, Q12830, Q6ZRY4, P62993, O75593, P62995, Q12948, Q9P2D1, P23769, Q02548, Q14790, Q15562, Q9Y5J3, P46937, P35680, Q03164, O95983, Q9H161, Q3SYG0, Q8TAF3, P54727, P37173, P08727, Q12951, P78367, Q02447, Q99967, Q9BYW2, P09629, P11362, P17542, P35227, Q9UMX1, P35222, Q93074, P46531, O15550, P10276, Q06710, A0AVK6,…
GOTERM_BP_FAT	GO:0006913~nucleocytoplasmic transport	86	5.57717	3.62779e-12	2.21059	3.10936e-08	P54253, P36894, Q01082, P52594, O75494, P31947, O14787, P42771, P41182, Q14145, P08865, P84022, P14678, P12270, P27986, P49790, Q86WV8, Q9HAV4, Q7Z3B4, P38936, Q13242, P09651, P59046, Q01105, Q92973, P49841, P22626, Q9Y2X3, Q9NW64, Q8IWX8, Q99728, P06748, P04637, Q07955, O60684, P05412, P08238, Q16637, Q99732, P20749, Q16539, P56537, Q9BYW2, P01584, Q9P2R6, Q07666, O15379, Q9GZV5, Q9UMX1, Q9ULX6,…
GOTERM_BP_FAT	GO:0042770~signal transduction in response to DNA damage	37	2.39948	4.14002e-12	3.71636	3.54841e-08	O75175, Q9ULM6, Q9H0Z9, Q9NZN8, P31947, O60934, Q6ZW49, P42771, Q99459, A5YKK6, Q13362, P62993, Q9UIV1, P38936, Q96LI5, P55211, Q86X55, Q96EB6, Q01094, Q09472, Q9H2X6, P46100, P17844, P00519, Q92993, Q99873, Q9UFF9, P06748, O43524, P04637, P0CG48, Q9H3D4, O95863, Q14683, P20749, O15350, Q16539
GOTERM_BP_FAT	GO:0014706~striated muscle tissue development	71	4.60441	4.28965e-12	2.42467	3.67668e-08	Q15475, P36894, O60356, P78310, H0YCU6, Q15797, P18146, Q14192, O14793, O75593, Q13526, Q86WV8, Q00839, Q12948, Q9P2D1, P10415, P06400, Q02548, P49841, P17844, P16220, Q02078, P37173, Q99967, P60484, Q16539, Q8NB12, O60682, Q01851, O00512, A0A0B4J2F3, P60953, P11362, Q5T7U4, O15409, P35222, P35609, Q92841, P46531, O00327, P15172, P10276, P50222, Q9NQ29, P56524, O00167, P78337, P11831, P22736, P01…
GOTERM_BP_FAT	GO:0007346~regulation of mitotic cell cycle	89	5.77173	4.52954e-12	2.16656	3.88222e-08	Q9ULM6, Q13200, Q12834, P31947, O00571, P42771, P84022, P51532, P12270, P53350, A5YKK6, P61289, Q6STE5, Q13526, P25054, Q9UIV1, Q9NVV9, P38936, P28065, Q12948, P10415, Q86SE8, P06400, O14757, Q01094, P15923, O75367, O95905, Q9GZU7, O00560, P00519, Q99873, P55345, Q9UFF9, P06748, P15927, P04637, Q15910, P28070, Q14683, P01135, O00311, P60900, P60484, Q9P1W9, P01584, O75175, Q9H0Z9, P60953, O43670,…
GOTERM_BP_FAT	GO:0043543~protein acylation	53	3.43709	4.66947e-12	2.86647	4.00222e-08	Q9Y3Y4, Q86U70, Q9UIH9, O60356, Q92769, Q6ZW49, Q12778, O95696, Q9Y6Q9, Q8IZX4, P49711, Q9Y265, Q9NYG2, P23769, O14757, Q01105, Q15014, Q12824, Q8IUH5, O95983, Q03164, Q92831, O15516, Q96EZ8, Q53ET0, Q16594, P61964, P01584, Q9NPI1, Q92794, O75478, P21675, Q15596, P35227, Q92793, Q01658, P51610, Q13547, P15172, Q13363, P46379, Q8WYB5, Q96EB6, Q09472, P15336, P27361, Q92993, O96019, Q15788, Q9HBM6,…
GOTERM_BP_FAT	GO:0044702~single organism reproductive process	173	11.2192	4.96834e-12	1.67978	4.25838e-08	P17275, P27540, F6WR09, P51531, Q9Y3Y4, P78310, P36402, Q9HAU4, Q99814, P52594, P35527, Q12834, Q15797, Q12830, Q99717, P18146, O14793, Q8NI51, Q8IZX4, Q13285, Q96T37, Q92922, Q9UQE7, P22694, Q99496, Q86SE8, P10415, Q9P2D1, Q96SB4, Q01094, P26196, O75952, Q92934, Q92878, Q14790, O60383, P13500, P35680, Q92526, O43524, O15516, O60684, P08238, O60216, Q14683, Q02447, Q16539, Q49AS9, Q92879, P01584,…
GOTERM_BP_FAT	GO:0006475~internal protein amino acid acetylation	43	2.78859	5.10777e-12	3.29463	4.3779e-08	Q86U70, Q9NPI1, Q92794, O75478, P21675, P35227, Q15596, Q6ZW49, Q92793, Q01658, P51610, O95696, Q9Y6Q9, P15172, Q8IZX4, Q13363, P46379, Q8WYB5, Q9Y265, Q96EB6, O14757, Q01105, Q15014, Q09472, Q12824, P15336, P27361, Q92993, O96019, O95983, Q03164, Q15788, Q9HBM6, Q92831, O15516, O15534, Q96EZ8, Q53ET0, Q13485, Q16514, Q16594, P61964, P01584
GOTERM_BP_FAT	GO:1902531~regulation of intracellular signal transduction	223	14.4617	5.79672e-12	1.5551	4.96835e-08	P46940, P55735, P29692, P42771, P78318, Q92673, Q13470, Q09028, O14793, Q8IZX4, Q99683, O75553, O60504, P59046, Q92934, Q8IUH5, Q13956, O95983, Q99873, O43187, O95881, Q04206, P01135, P98170, Q9UJV3, A0A024R4Z4, Q16594, Q92794, P22681, Q92905, P52565, O75376, O60934, Q8TAP4, P09874, Q9UKE5, P46531, Q5VV41, Q9Y5V3, P42858, Q969H8, O75084, P06241, P00540, Q9NS68, P01106, Q86Z23, Q9Y572, P19174, P27…
GOTERM_BP_FAT	GO:0060341~regulation of cellular localization	129	8.36576	6.53615e-12	1.84879	5.6021e-08	P46940, Q01082, P54257, P42771, Q14145, P84022, Q92673, P12270, O60493, P49790, Q7Z3B4, P38936, Q9HAV4, Q969F2, P10415, Q9P2D1, P06400, Q01094, P59046, Q96FJ2, O75367, Q92934, Q14790, P13500, Q969M3, Q8IWX8, Q99728, Q96EZ8, P08238, P62258, Q96EV8, P63244, Q16539, P20749, Q6PJW8, P01584, P60953, Q9Y2W2, Q9UMX1, O00555, Q96BK5, P09874, P35222, P35609, Q5VV41, P41743, P42858, P28482, O75084, P21246,…
GOTERM_BP_FAT	GO:0019058~viral life cycle	84	5.44747	7.25946e-12	2.20664	6.22204e-08	Q12906, Q99816, P78310, P01130, P14373, B8Q183, Q13573, O00571, P08865, P61353, Q15853, P51532, O00308, P12270, O60493, P56545, P11142, P62899, P49790, Q9P2K8, Q16666, Q7Z3B4, O00303, P10415, P42566, Q96SB4, Q9H0M0, P26196, P02786, Q12824, P13500, P17844, P24928, P19387, P05412, P11940, P26599, P08238, Q15025, P54725, P03973, Q9UJV3, Q13148, Q15366, Q15365, O15162, Q00403, P60953, P46778, O60563,…
GOTERM_BP_FAT	GO:0045787~positive regulation of cell cycle	69	4.47471	7.585e-12	2.43283	6.50114e-08	Q9ULM6, P12931, P31947, O00571, P42771, P12270, A5YKK6, Q6STE5, Q9UIV1, P38936, Q86SE8, P06400, Q01094, P15923, O75367, Q99569, P00519, Q99873, P39748, Q9UFF9, P06748, Q9BTK6, P24863, P04637, O60216, P01135, O00311, Q99967, P01584, O75175, Q01851, Q9NS23, Q9H0Z9, Q71SY5, P60953, Q13882, P11362, P17542, Q9NZN8, O60563, P61024, P35548, P51610, Q13362, P10276, A0AVK6, P35070, P01106, Q96LI5, P62244,…
GOTERM_BP_FAT	GO:0010648~negative regulation of cell communication	167	10.8301	7.87806e-12	1.68874	6.75226e-08	Q99816, Q8N1N5, Q13200, Q9HAU4, Q08117, O00571, Q9UBH0, P78318, P84022, Q92673, P51532, P18146, Q13470, Q9GZX9, A5YKK6, O14793, P25054, O75553, Q9UHD9, P28065, P22694, Q9UBP4, Q969F2, P10415, P06400, Q15011, P59046, Q9Y3F4, Q14790, P46937, Q8N2W9, Q9NZC7, O15516, O43524, Q9UJM3, Q15910, Q92731, P28070, O95881, Q04206, P24592, P63244, Q96HR8, Q16539, Q16594, P01584, O43639, A0A0B4J2F3, P60953, P22…
GOTERM_BP_FAT	GO:1903047~mitotic cell cycle process	135	8.75486	8.14433e-12	1.81304	6.98054e-08	Q9ULM6, Q13200, Q01082, Q99986, Q12834, O00571, P42771, P42773, O14901, P51532, O43482, Q96PY6, P12270, A5YKK6, Q6STE5, P49790, Q9UIV1, P25054, Q7Z3B4, P38936, Q9UQE7, P28065, P10415, Q86SE8, O43379, P06400, Q01094, O75367, O95905, Q99873, Q9UFF9, P40818, Q15910, P28070, O60216, P62258, Q14683, P01135, P98170, Q7Z3K3, P01584, O75478, Q9NZN8, P61024, Q8TAP6, O60934, Q96BK5, Q99661, O75674, Q5H9I0,…
GOTERM_BP_FAT	GO:0033044~regulation of chromosome organization	62	4.02075	8.51931e-12	2.57313	7.30189e-08	Q9Y3Y4, P12931, Q13573, P49917, Q6ZW49, P78317, P41182, P12270, P53350, Q8NI51, P25054, P49711, Q00839, P09651, P23769, P06400, O14757, Q6W2J9, Q01105, O75367, Q02548, Q12824, Q92878, Q9H160, Q03164, P39748, Q93009, P04637, Q96EZ8, O60216, P01584, Q9GZR1, O43670, Q9NPI1, O75478, P17542, O60934, Q9ULX6, Q96BK5, P09874, P68400, P35222, O60566, Q9UJX2, P84243, Q13363, P28482, P01106, P00540, Q96EB6,…
GOTERM_BP_FAT	GO:0034504~protein localization to nucleus	72	4.66926	9.02082e-12	2.37077	7.73171e-08	Q15475, Q9Y3Y4, P36894, Q01082, P12931, Q9BZE0, O14787, P42771, P41182, Q14145, P84022, P12270, P53350, P27986, Q13285, P49790, Q8N9N5, P38936, Q7Z3B4, P59046, Q92973, P49841, Q9Y2X3, Q9NW64, Q8IWX8, Q96EZ8, O60684, P05412, P08238, Q99732, P20749, Q16539, P01584, Q9P2R6, O15379, Q9GZV5, Q9UMX1, Q96BK5, P09874, P35222, P50616, P48436, P28482, P06241, O75084, Q9H1M0, Q99623, Q96EB6, Q01860, Q9UNE0,…
GOTERM_BP_FAT	GO:0023057~negative regulation of signaling	167	10.8301	1.04417e-11	1.68304	8.94954e-08	Q99816, Q8N1N5, Q13200, Q9HAU4, Q08117, O00571, Q9UBH0, P78318, P84022, Q92673, P51532, P18146, Q13470, Q9GZX9, A5YKK6, O14793, P25054, O75553, Q9UHD9, P28065, P22694, Q9UBP4, Q969F2, P10415, P06400, Q15011, P59046, Q9Y3F4, Q14790, P46937, Q8N2W9, Q9NZC7, O15516, O43524, Q9UJM3, Q15910, Q92731, P28070, O95881, Q04206, P24592, P63244, Q96HR8, Q16539, Q16594, P01584, O43639, A0A0B4J2F3, P60953, P22…
GOTERM_BP_FAT	GO:0045596~negative regulation of cell differentiation	106	6.87419	1.07305e-11	1.97965	9.19713e-08	P42771, P84022, Q92673, Q9GZX9, O14793, Q06455, Q96T37, O75553, P10415, Q01094, P26196, Q9Y3F4, Q01196, P46937, Q6NW34, Q99873, O43524, Q15911, Q15910, P67809, A0A0B4J2F3, P52565, Q9UMX1, P35222, P46531, P10589, Q9UKW6, P56524, P28482, P21246, O75084, P01106, Q86Z23, P37231, P43699, Q13133, P10071, P26367, O43711, P10826, P05067, Q9Y261, P63172, Q04917, O15350, Q96PD5, P40763, Q86U70, P36894, Q16…
GOTERM_BP_FAT	GO:0043549~regulation of kinase activity	123	7.97665	1.17388e-11	1.8657	1.00614e-07	P46940, Q8N1N5, Q99816, P42771, P53779, P42773, Q92673, O14793, Q99683, P25054, O75553, P38936, Q9UHV2, P22694, P61968, P06400, Q16543, O75367, Q13153, Q92878, Q92934, Q13956, O43187, P24863, Q9UJM3, Q15910, P08238, P01135, Q96EV8, Q0VD86, P63244, Q16539, A0A024R4Z4, P01584, O43639, P60953, P22681, P61024, O60934, Q12851, Q9UKE5, O75674, Q13094, Q9Y5V3, P28482, P00540, Q9Y478, Q13131, Q9Y572, Q92…
GOTERM_BP_FAT	GO:0034968~histone lysine methylation	33	2.14008	1.2144e-11	3.94436	1.04087e-07	Q9UBL3, Q13573, Q6ZW49, P35222, Q9C005, Q13610, O15550, Q8NEZ4, O43463, Q9H5I1, Q96EB6, Q6W2J9, O75367, Q02548, Q12824, P46100, Q8WWB3, Q9UMN6, O43151, Q15291, Q03164, Q15047, O14686, Q7KZ85, Q15910, Q13485, P10242, O00255, P61964, Q9H7B4, Q8NB12, Q9BYW2, Q9P0U4
GOTERM_BP_FAT	GO:0070482~response to oxygen levels	65	4.2153	1.5307e-11	2.47427	1.31196e-07	P27540, Q16236, P12931, Q92769, Q99814, Q12778, P84022, Q17RY0, P18146, Q86WV8, P38936, Q07869, P05026, P10415, Q01094, Q13153, Q92934, P13500, P40337, P35398, O43524, P16220, P24928, P04637, P37173, Q7L1T6, P00846, Q99967, P60484, P22681, P03905, Q92793, Q9UMX0, O60238, Q12791, Q13547, P46531, P15172, Q9NRD5, O43463, Q00613, P21246, Q9H5I1, P11831, P37231, Q96EB6, Q13131, P08294, Q09472, Q03181,…
GOTERM_BP_FAT	GO:0051240~positive regulation of multicellular organismal process	192	12.4514	1.72897e-11	1.60371	1.4819e-07	P46940, Q15475, P27540, Q13573, Q6STE5, O75553, Q13568, Q9P2D1, P59046, O75367, Q92934, Q9Y2K1, P46937, Q99873, O43186, Q02078, Q04206, P16150, Q14444, P52565, Q92793, P09874, P46531, P41743, Q9Y5V3, Q969H8, P06241, P01106, P37231, P01100, P10071, Q92786, P26367, P43005, P19174, P23284, P01019, P17676, P10242, O15350, P31749, P01031, P36894, Q3LXA3, O43248, Q07021, Q9HC52, P41182, P10451, Q15428,…
GOTERM_BP_FAT	GO:0051098~regulation of binding	63	4.0856	1.72933e-11	2.51005	1.48221e-07	P12931, Q92769, Q9UBB9, Q08117, Q96RU7, P84022, Q92673, P62136, P56545, P53350, P11234, Q6STE5, Q13526, O15320, Q16666, Q07869, Q14194, Q13569, P10415, P06400, Q15011, Q01094, P49841, Q9Y5J3, P00519, P05412, P08238, P35638, P03973, Q96EV8, O00255, P20749, O95995, Q71SY5, P60953, P21675, P35548, Q96BK5, P09874, P35222, P10276, Q99932, P56524, Q08379, Q00613, P01106, Q9Y4K3, O15197, Q86X55, Q09472,…
GOTERM_BP_FAT	GO:0071453~cellular response to oxygen levels	41	2.65888	1.80642e-11	3.28898	1.54828e-07	P27540, Q16236, P12931, Q99814, P22681, Q92793, Q9UMX0, Q12778, O60238, Q17RY0, P18146, P46531, P15172, Q9NRD5, O43463, Q86WV8, P21246, Q9H5I1, P37231, P10415, Q96EB6, Q13131, Q01094, Q09472, Q92934, Q03181, Q9H2X6, P40337, Q16665, Q13541, Q99801, P35398, P24928, O43524, P04637, Q16558, P0CG48, Q96HE7, P60484, Q99967, P31749
GOTERM_BP_FAT	GO:0010564~regulation of cell cycle process	100	6.48508	1.89002e-11	2.00884	1.61994e-07	Q9ULM6, Q13200, Q12834, O00571, Q6ZW49, P78317, P42771, P51532, Q96PK6, P12270, A5YKK6, Q6STE5, Q9UIV1, P25054, P49711, P38936, P28065, Q9UQE7, Q86SE8, P10415, P06400, Q01094, O75367, Q99569, O95905, Q99873, Q9UFF9, P28070, Q15910, O60216, Q14683, P01135, P01584, Q9GZR1, P60953, Q8TAP6, Q9NZN8, O60934, P35222, O75674, O94972, A0AVK6, P00540, P27695, Q92786, O75909, P05067, O43502, O94966, P0CG48,…
GOTERM_BP_FAT	GO:0006259~DNA metabolic process	145	9.40337	2.4889e-11	1.74184	2.13324e-07	P54252, Q14527, P36402, P49917, Q6ZW49, P42771, Q96PK6, P12270, Q53HV7, Q8NI51, P35250, Q09028, P49711, P38936, Q9UQE7, Q00839, Q13569, Q86SE8, Q01105, Q15014, Q92878, Q12824, Q9Y2K1, Q8N2W9, Q96LA8, O95983, Q93009, Q99728, P19387, Q96EZ8, Q15910, O60216, P55209, Q14683, P28370, A0A0B4J2F3, P60953, P55854, P12956, Q92905, P11387, O00273, O60934, P43351, Q96BK5, P09874, P35222, F6M2K3, O75674, O00…
GOTERM_BP_FAT	GO:2001233~regulation of apoptotic signaling pathway	73	4.73411	3.04259e-11	2.29616	2.6078e-07	P31689, Q16236, P12931, P31947, O00571, P78318, P84022, P62136, P61289, P05121, P61978, Q8TDY2, P10415, Q15011, Q01094, Q96FJ2, Q14790, P49841, Q92934, Q9H160, P46937, Q8N2W9, Q9NZC7, P04637, Q13625, P62258, O95881, P35638, P45984, Q04206, Q0VD86, P63244, P60484, Q16594, P04792, P01584, O43639, P11362, O95677, P35227, P17931, Q9UMX0, P09874, Q9NVX2, P61981, P35222, P10275, Q13546, Q9Y5V3, P42858,…
GOTERM_BP_FAT	GO:0051130~positive regulation of cellular component organization	165	10.7004	3.13302e-11	1.6671	2.68532e-07	Q99816, Q9ULM6, P46940, Q9NYB9, P80188, Q01082, P54257, Q13573, Q12834, P49917, Q6ZW49, P84022, Q13469, P12270, O60493, A5YKK6, P25054, P61978, O60504, Q969F2, Q86SE8, P10415, P06400, Q01094, Q96FJ2, O75367, Q13153, Q92878, Q92934, Q12824, Q14790, P13500, P35680, O00560, Q9H2B2, Q15910, O60216, P62258, P01135, P45984, P63244, Q16539, Q6PJW8, P01584, O43639, P60953, Q14444, O75478, P22681, P52565,…
GOTERM_BP_FAT	GO:0009894~regulation of catabolic process	89	5.77173	3.33876e-11	2.08995	2.86165e-07	P54252, P27540, Q13200, Q16236, P01130, Q12834, Q96RU7, P42771, Q14145, P84022, Q12778, Q92673, P62136, O60493, P53350, A5YKK6, P61289, Q13526, P25054, Q9UIV1, P50876, Q8N9N5, Q92922, Q9UHD9, P28065, Q07869, Q969F2, Q15011, P49841, O95905, Q9NQ11, O00560, Q9UFF9, Q99728, P54727, Q9NSA1, P11940, P28070, P08238, P54725, Q04206, P63244, P60900, P60484, Q16594, P56537, O75925, P01584, Q8NE35, Q9Y3R0,…
GOTERM_BP_FAT	GO:0007167~enzyme linked receptor protein signaling pathway	140	9.07912	3.52501e-11	1.75405	3.02129e-07	P46940, Q99816, P27540, Q01082, P52597, Q9HAU4, P54257, Q13573, Q15797, P84022, Q99717, P18146, Q13470, Q96PK6, Q9GZX9, O14793, Q8N8Y2, O14654, Q92922, Q49AR9, Q15532, Q9UBP4, Q16543, Q13153, Q9Y3F4, O60383, P13500, Q13956, O00560, P19387, P40818, Q9UJM3, P08238, P01135, Q04206, P98170, Q16539, Q49AS9, P01584, O43639, P60953, P22681, P09874, P35222, P46531, Q13094, O75886, Q7L576, P28482, P21246,…
GOTERM_BP_FAT	GO:0010948~negative regulation of cell cycle process	54	3.50195	3.85795e-11	2.68934	3.30666e-07	Q9ULM6, P31947, P51532, Q96PK6, P12270, Q99459, A5YKK6, P53350, Q9UIV1, P25054, P38936, Q9UQE7, P10415, P06400, Q01094, O14757, O75367, Q9GZU7, Q99873, P55345, P15927, P06748, Q9UFF9, P04637, Q15910, Q14683, O00255, P60484, O75175, Q9NS23, Q9H0Z9, Q9NPI1, O43670, Q9NZN8, O60934, P68400, O60566, O75674, Q13362, O94972, A0AVK6, Q96NB3, P00540, Q96LI5, Q86X55, Q09472, P46100, O75909, Q63ZY3, Q7Z7C7,…
GOTERM_BP_FAT	GO:1901987~regulation of cell cycle phase transition	67	4.34501	4.05284e-11	2.38341	3.47368e-07	Q9ULM6, Q13200, Q12834, P31947, Q6ZW49, O00571, P42771, P51532, P12270, Q99459, P53350, A5YKK6, P61289, Q6STE5, Q9UIV1, P25054, P38936, P28065, P10415, Q86SE8, P06400, Q01094, P15923, O75367, O95905, Q9GZU7, Q99873, P55345, Q9UFF9, P15927, P06748, Q9BTK6, P04637, Q15910, P28070, O00311, O00255, P60900, P60484, O75175, Q9H0Z9, O43670, Q9NPI1, P21675, Q9NZN8, O60934, P68400, O60566, Q9UJX2, Q13362,…
GOTERM_BP_FAT	GO:1901988~negative regulation of cell cycle phase transition	43	2.78859	4.54631e-11	3.09616	3.89665e-07	O75175, Q9ULM6, Q9H0Z9, Q9NPI1, O43670, Q9NZN8, P31947, O60934, P68400, O60566, P51532, P12270, Q99459, P53350, A5YKK6, Q13362, P25054, Q9UIV1, Q96NB3, P38936, P00540, Q96LI5, P10415, Q86X55, P06400, Q01094, O75367, Q09472, Q9GZU7, Q99873, P55345, P15927, Q9UFF9, P06748, Q63ZY3, P04637, Q7Z7C7, P0CG48, Q15910, Q9H3D4, O00255, O15350, P60484
GOTERM_BP_FAT	GO:0030855~epithelial cell differentiation	95	6.16083	5.15585e-11	2.01687	4.41908e-07	Q15475, Q8NAX2, P46940, Q99816, Q9UIH9, Q92769, P31947, Q14145, P08865, P84022, Q9Y6Q9, P31942, P78545, P02533, Q96E66, O76013, P38936, Q00534, Q86YZ3, O75367, P49841, Q92934, Q15517, Q9Y5J3, P46937, P35680, P08779, Q3SYG0, O15516, P16220, Q8HWS3, P05412, Q9UJM3, Q15910, Q13515, Q9BUT1, P78367, O00255, Q8NEY8, P01584, A0A0B4J2F3, P60953, Q13882, P11362, O14920, Q9GZV5, P17931, P35548, O75631, P35…
GOTERM_BP_FAT	GO:0045859~regulation of protein kinase activity	114	7.393	7.21332e-11	1.86657	6.18253e-07	Q8N1N5, P46940, Q99816, P42771, P53779, P42773, Q92673, Q99683, P25054, O75553, P38936, Q9UHV2, P22694, P06400, Q16543, O75367, Q13153, Q13956, O43187, P24863, Q9UJM3, Q15910, P08238, P01135, Q96EV8, Q0VD86, P63244, Q16539, A0A024R4Z4, P01584, O43639, P60953, P22681, P61024, Q12851, Q9UKE5, O75674, Q13094, Q9Y5V3, P28482, P00540, Q9Y478, Q13131, Q9Y572, Q92786, O75909, P19525, Q4G0R1, P19174, P27…
GOTERM_BP_FAT	GO:0044843~cell cycle G1/S phase transition	54	3.50195	7.42993e-11	2.64525	6.36819e-07	Q9ULM6, P31947, O00571, P42771, P42773, O14901, P51532, A5YKK6, P61289, Q9UIV1, P30304, Q00534, P38936, P10415, P06400, Q01094, P15923, O95905, Q9GZU7, Q99873, P55345, P06748, P15927, Q9BTK6, Q9UFF9, P04637, Q13309, Q15910, Q00526, O00311, O00255, P60484, Q9P1W9, O75925, O75175, Q9H0Z9, Q9NPI1, Q9NZN8, P50613, Q5H9I0, Q13362, Q96LI5, Q86X55, Q99623, P27694, P27695, Q09472, Q13541, P56282, Q63ZY3,…
GOTERM_BP_FAT	GO:0070201~regulation of establishment of protein localization	124	8.0415	8.03181e-11	1.80747	6.88406e-07	Q99816, Q01082, P42771, Q9UBH0, Q14145, P84022, Q92673, P12270, O60493, P11142, Q7Z3B4, P38936, Q9HAV4, Q969F2, P10415, Q15466, Q01094, Q96FJ2, P59046, Q92934, Q14790, P13500, Q9H2B2, Q8IWX8, Q99728, O15516, P08238, P62258, P10124, P63244, Q16539, P20749, Q13148, Q6PJW8, P01584, A0A0B4J2F3, P60953, Q9Y2W2, Q9UMX1, O00555, P49286, P09874, Q5VV41, P41743, O75084, Q9HD26, Q13133, P10071, P26368, P10…
GOTERM_BP_FAT	GO:0003006~developmental process involved in reproduction	103	6.67964	8.29179e-11	1.93572	7.10689e-07	P17275, P51531, Q9Y3Y4, P27540, P36402, P52594, Q99814, Q99717, Q12830, Q13285, Q96T37, Q92922, P10415, Q9P2D1, Q86SE8, Q99496, Q96SB4, O75952, Q14790, O60383, P35680, O43524, P08238, Q02447, Q92879, Q49AS9, Q16539, P01584, P35222, P84243, P46531, O00268, A0AVK6, P28482, Q00613, P01106, P37231, Q9HBE1, Q9HD26, P43699, Q16665, P41235, Q9UMN6, Q15788, P09603, P17676, P48552, P31749, Q8N4L4, P36894,…
GOTERM_BP_FAT	GO:0033043~regulation of organelle organization	160	10.3761	8.91391e-11	1.66009	7.6401e-07	Q99816, Q9ULM6, Q8N1N5, Q9NYB9, Q9Y3Y4, Q01082, P54257, Q13573, Q12834, P49917, Q6ZW49, P78317, P42771, P84022, Q96PK6, P12270, A5YKK6, Q8NI51, P25054, P49711, Q9UHD9, Q00839, O60504, Q86SE8, P10415, P06400, Q01094, Q6W2J9, Q96FJ2, Q01105, O75367, Q13153, Q92878, Q92934, Q12824, Q14790, O00560, Q9H2B2, Q93009, Q96EZ8, P52630, O60216, P62258, P01135, P45984, P01584, Q9GZR1, O43639, P60953, O75478,…
GOTERM_BP_FAT	GO:0031401~positive regulation of protein modification process	159	10.3113	9.20521e-11	1.6627	7.88978e-07	P46940, O75815, P27540, Q13200, Q13573, Q12834, Q6ZW49, P42771, P53779, O14793, Q99683, O75553, P38936, P28065, P22694, O60504, P10415, Q13153, Q92878, Q12824, O60383, P13500, Q9HAV5, Q13956, Q8N2W9, O00560, Q99873, O43187, P24863, Q15910, P08238, P28070, P01135, P98170, P63244, Q16539, O60519, A0A024R4Z4, P01584, P16150, P60953, O75478, P61024, Q12851, P35226, O60934, Q9UMX0, Q9UKE5, P35222, O75…
GOTERM_BP_FAT	GO:0060284~regulation of cell development	127	8.23606	1.10861e-10	1.78376	9.50187e-07	Q15475, P46940, P54257, Q13573, Q12834, P49917, P84022, Q92673, O60493, Q6STE5, O75553, P10415, Q9P2D1, P26196, Q9Y3F4, Q92934, Q8WWV3, P46937, Q6NW34, O00560, Q9H2B2, O43186, O15516, O43524, Q15911, Q15910, Q96RJ6, Q04206, P01584, P60953, Q14444, O14920, P52565, O00555, Q9UKE5, P35222, P46531, P10589, P41743, P15172, P56524, P21246, P06241, P01106, P11831, P37231, P43699, P26367, P10071, Q92786,…
GOTERM_BP_FAT	GO:0048468~cell development	243	15.7588	1.12194e-10	1.47586	9.61613e-07	P46940, Q15475, P26378, P78310, Q13573, Q9P242, Q92673, Q13469, O14793, Q6STE5, O75553, Q00839, P55211, Q9P2D1, Q96SB4, P26196, Q92934, O75952, Q8WWV3, Q6NW34, P46937, Q99873, O43186, Q02078, Q04206, Q13761, Q14444, P52565, Q9UKE5, P35609, P46531, P41743, O75084, P06241, P01106, P37231, P43699, Q9HD26, Q92786, P10071, P26367, P23276, P27361, Q9UMN6, O15496, O43251, P01019, Q04917, O15350, P40763,…
GOTERM_BP_FAT	GO:0045930~negative regulation of mitotic cell cycle	50	3.24254	1.29657e-10	2.72891	1.11129e-06	Q9ULM6, P31947, P84022, P51532, P12270, P53350, A5YKK6, Q9UIV1, P25054, P38936, Q12948, P10415, P06400, Q01094, O14757, Q9GZU7, P00519, Q99873, P55345, P15927, P06748, Q9UFF9, P04637, Q15910, Q14683, P60484, O75175, Q9H0Z9, Q9NPI1, O43670, Q9NZN8, O60934, P68400, Q9NVX2, P35222, O60566, O75674, Q13362, Q96NB3, Q96LI5, Q86X55, Q09472, P46100, P15336, Q99801, Q63ZY3, P0CG48, Q9H3D4, Q6NUQ1, O15350
GOTERM_BP_FAT	GO:0043618~regulation of transcription from RNA polymerase II promoter in response to stress	25	1.62127	1.55189e-10	4.59716	1.33013e-06	O14757, P27540, O43639, Q16236, Q09472, P18848, P18847, Q99814, P21675, P40337, Q16665, Q92793, P18146, P04637, P46531, P05412, Q99941, P0CG48, Q68CJ9, P35638, Q00613, P17676, P16333, Q99967, P18850
GOTERM_BP_FAT	GO:0031047~gene silencing by RNA	41	2.65888	1.58365e-10	3.08212	1.35734e-06	O75175, Q9ULM6, O75376, Q9NZN8, Q9UKV8, Q15797, Q71DI3, P84022, P84243, P12270, A5YKK6, P26651, Q9BWF3, P49790, Q9UIV1, Q15633, Q7Z3B4, Q9HAV4, Q96LI5, H3BTQ1, P62805, Q01860, Q9NRR4, Q8NDV7, Q9UPQ9, Q9Y618, Q9BVL2, P22626, P78406, P52948, Q9UFF9, P24928, P19387, P37198, P11940, Q15796, P03372, Q9HCJ0, Q96HA1, Q92879, P40763, P56537
GOTERM_BP_FAT	GO:0048608~reproductive structure development	76	4.92866	1.70543e-10	2.1732	1.46172e-06	P17275, P27540, O60356, P36402, P12931, Q99814, P51178, H0YCU6, Q12830, P10451, Q13285, P62993, O15360, Q96T37, Q92922, Q12948, Q9P2D1, P10415, P23769, Q14790, O60383, Q9Y5J3, Q9H160, P35680, Q3SYG0, O43524, Q8TAF3, P08238, P08727, O00255, Q02447, Q99967, P60484, Q16539, Q9BYW2, P35222, P84243, P10275, P46531, P10276, O00268, A0AVK6, P48436, P28482, Q00613, Q96NB3, P01106, P37231, Q15637, Q9HBE1,…
GOTERM_BP_FAT	GO:0051147~regulation of muscle cell differentiation	42	2.72374	1.73026e-10	3.02416	1.483e-06	Q9H0Z9, A0A0B4J2F3, P60953, O15379, P35222, Q6ZRY4, Q13469, Q13547, P46531, P15172, Q9BWF3, O14793, Q6STE5, Q99683, P56524, Q13526, P48436, P11831, P10415, Q92585, P15923, Q08043, Q15014, Q92786, Q03181, P10827, P49841, P00519, Q02078, Q7KZ85, Q15911, Q06413, Q15910, P26599, P67809, Q13418, P55291, P35638, Q16539, Q8N4D0, O75925, Q8NB12
GOTERM_BP_FAT	GO:0007399~nervous system development	262	16.9909	1.75037e-10	1.44313	1.50024e-06	P46940, Q15475, P26378, Q13573, Q9P242, P42773, Q92673, Q86V38, Q9GZX9, Q6STE5, Q92922, O75553, Q8IUH3, P22694, Q9P2D1, O43379, P26196, O75360, Q92934, O60806, Q8WWV3, P78424, Q6NW34, P46937, O95983, Q99873, Q8IWX8, O43186, Q02078, P62258, Q04206, Q13761, Q14444, P52565, Q9UKE5, F6M2K3, P46531, P41743, P06241, O75084, P01106, P37231, P01100, Q96KE9, P43699, Q92786, P10071, P26367, Q8TAQ2, P00338,…
GOTERM_BP_FAT	GO:1902806~regulation of cell cycle G1/S phase transition	40	2.59403	1.75686e-10	3.12487	1.5058e-06	O75175, Q9ULM6, Q9H0Z9, Q9NPI1, P21675, Q9NZN8, P31947, O00571, P51532, A5YKK6, Q13362, P61289, Q9UIV1, P38936, Q96LI5, P10415, Q86X55, Q99623, P06400, Q01094, P27695, P15923, Q09472, O95905, Q9GZU7, Q99873, P55345, P15927, Q9UFF9, P06748, Q9BTK6, Q63ZY3, P04637, P0CG48, Q15910, Q9H3D4, O00255, O15350, P60484, P31749
GOTERM_BP_FAT	GO:0070647~protein modification by small protein conjugation or removal	146	9.46822	1.91254e-10	1.69097	1.63923e-06	Q99816, P27540, P54252, Q13200, Q14527, Q9HAU4, P36406, Q12834, Q6ZW49, P78317, P42771, Q14145, P18146, P12270, P49790, P50876, Q8TBB1, Q7Z3B4, Q9UQE7, P28065, P61978, Q13569, Q99496, P10415, Q15011, Q6W2J9, Q96G42, Q17RB8, P40337, Q9BSL1, Q8N2W9, Q70EL1, Q99728, Q93009, P40818, P08238, P28070, O60216, Q14683, P98170, Q9UJV3, Q9NYS7, Q02447, Q53GS9, A0A024R4Z4, Q2WGJ6, Q9GZR1, Q96G75, P60953, P55…
GOTERM_BP_FAT	GO:0050684~regulation of mRNA processing	32	2.07523	1.92999e-10	3.67773	1.6542e-06	Q8NE35, Q07666, Q13573, O60563, O75494, Q9BZC1, Q07021, Q9Y2W1, Q15427, O00267, P11142, P15172, Q9BWF3, P31483, Q15424, Q00613, P62995, Q13242, P61978, P98175, Q96SB4, P26368, P22626, P17844, Q99728, O43251, P52756, Q7KZ85, P26599, Q15459, Q01130, Q5VWX1
GOTERM_BP_FAT	GO:0007417~central nervous system development	132	8.56031	2.03168e-10	1.74529	1.74135e-06	Q15475, P05549, P54257, P54259, P49917, Q15797, P42773, Q12830, Q86V38, Q9GZX9, O75553, P10415, Q9P2D1, P61968, O43379, Q01094, O75360, Q92934, O60806, P78424, P35680, O95983, Q9H2B2, O43524, Q15911, Q15910, P62258, P28370, A0A0B4J2F3, P60953, P12956, O15409, Q9UMX1, O00555, P35222, F6M2K3, P84243, P46531, P28482, P21246, P06241, P01106, P11831, P37231, P43699, P26367, P10071, Q92786, Q8TAQ2, O43…
GOTERM_BP_FAT	GO:0048534~hematopoietic or lymphoid organ development	118	7.6524	2.05022e-10	1.81287	1.75724e-06	Q15475, P17275, Q9Y3Y4, P27540, P36402, Q99814, P49917, P51449, P42771, Q99717, P18146, Q9GZX9, Q96T37, P55211, P10415, Q9P2D1, P61968, P06400, Q92934, Q8IYB5, Q14790, Q9Y2K1, Q01196, Q99873, O43524, Q02447, Q16539, P20749, Q13761, P56537, P16150, A0A0B4J2F3, P60953, Q92794, P35226, P09874, P35222, F6M2K3, P12814, P46531, P56524, P28482, O75084, Q13118, P01106, P11831, P37231, P01100, Q9HBE1, Q9Y…
GOTERM_BP_FAT	GO:0040007~growth	135	8.75486	2.08346e-10	1.73133	1.78573e-06	Q15475, Q99816, P46940, F6WR09, P51531, O00571, P42771, Q15797, P84022, P42773, P51532, Q13470, O14793, Q02086, Q6IQ32, P38936, Q9UHV2, P10415, Q9P2D1, P06400, O75367, O60383, P17844, P46937, P35680, O00560, Q96LA8, Q9H2B2, O43524, Q15910, Q92731, P24592, P63244, Q7Z5J4, Q16539, Q92879, Q16594, A0A0B4J2F3, P60953, O15409, O60934, O00555, P84243, P46531, O15550, P15172, Q7L576, O75084, Q00613, P11…
GOTERM_BP_FAT	GO:0008213~protein alkylation	42	2.72374	2.11132e-10	3.00605	1.80961e-06	Q9UBL3, Q13573, Q6ZW49, P35222, P14678, Q9C005, Q13610, O15550, Q8NI51, Q8NEZ4, O43463, Q96RI1, Q9H5I1, Q86X55, Q96EB6, Q6W2J9, O75367, Q02548, Q12824, P46100, Q8WWB3, Q9UMN6, O43151, Q15291, Q96LA8, Q03164, Q99873, P55345, P22087, Q15022, Q15047, O14686, Q7KZ85, Q15910, Q13485, P10242, O00255, P61964, Q9H7B4, Q8NB12, Q9BYW2, Q9P0U4
GOTERM_BP_FAT	GO:0006479~protein methylation	42	2.72374	2.11132e-10	3.00605	1.80961e-06	Q9UBL3, Q13573, Q6ZW49, P35222, P14678, Q9C005, Q13610, O15550, Q8NI51, Q8NEZ4, O43463, Q96RI1, Q9H5I1, Q86X55, Q96EB6, Q6W2J9, O75367, Q02548, Q12824, P46100, Q8WWB3, Q9UMN6, O43151, Q15291, Q96LA8, Q03164, Q99873, P55345, P22087, Q15022, Q15047, O14686, Q7KZ85, Q15910, Q13485, P10242, O00255, P61964, Q9H7B4, Q8NB12, Q9BYW2, Q9P0U4
GOTERM_BP_FAT	GO:0016441~posttranscriptional gene silencing	24	1.55642	2.28661e-10	4.70267	1.95985e-06	Q9ULM6, Q01860, Q9NRR4, Q9Y618, Q9UPQ9, Q8NDV7, P22626, O75376, Q9UKV8, Q15797, P84022, Q9UFF9, P26651, Q15796, P03372, A5YKK6, Q9BWF3, Q9HCJ0, Q9UIV1, Q15633, Q9HAV4, Q92879, P56537, P40763, H3BTQ1
GOTERM_BP_FAT	GO:0035194~posttranscriptional gene silencing by RNA	24	1.55642	2.28661e-10	4.70267	1.95985e-06	Q9ULM6, Q01860, Q9NRR4, Q9Y618, Q9UPQ9, Q8NDV7, P22626, O75376, Q9UKV8, Q15797, P84022, Q9UFF9, P26651, Q15796, P03372, A5YKK6, Q9BWF3, Q9HCJ0, Q9UIV1, Q15633, Q9HAV4, Q92879, P56537, P40763, H3BTQ1
GOTERM_BP_FAT	GO:0033146~regulation of intracellular estrogen receptor signaling pathway	17	1.10246	2.46485e-10	6.77315	2.11262e-06	Q8N1N5, P12931, Q13153, Q9NZN8, P17844, P09874, Q9BTK6, Q92841, Q63ZY3, P10275, A5YKK6, Q13309, O14686, O75593, Q15648, Q99623, Q86X55
GOTERM_BP_FAT	GO:0048598~embryonic morphogenesis	94	6.09598	2.55297e-10	1.96768	2.18815e-06	Q15475, Q8NAX2, Q86U70, P36894, P05549, P36402, Q92769, O43248, H0YCU6, Q15797, P84022, Q6ZRY4, Q9GZX9, P62993, O75593, Q86WV8, Q12948, P22694, Q9P2D1, P23769, Q99496, P61968, Q9NR56, P48431, Q02548, Q15562, P46937, P35680, O95947, Q9H161, P37173, Q12951, P78367, P63244, Q02447, Q99967, Q9BYW2, P09629, P11362, P17542, P35227, Q9UMX1, P35548, Q92793, P35222, Q93074, Q13547, P10275, P46531, O15550,…
GOTERM_BP_FAT	GO:0018022~peptidyl-lysine methylation	33	2.14008	2.5678e-10	3.55348	2.20086e-06	Q9UBL3, Q13573, Q6ZW49, P35222, Q9C005, Q13610, O15550, Q8NEZ4, O43463, Q9H5I1, Q96EB6, Q6W2J9, O75367, Q02548, Q12824, P46100, Q8WWB3, Q9UMN6, O43151, Q15291, Q03164, Q15047, O14686, Q7KZ85, Q15910, Q13485, P10242, O00255, P61964, Q9H7B4, Q8NB12, Q9BYW2, Q9P0U4
GOTERM_BP_FAT	GO:0061458~reproductive system development	76	4.92866	3.008e-10	2.14752	2.57816e-06	P17275, P27540, O60356, P36402, P12931, Q99814, P51178, H0YCU6, Q12830, P10451, Q13285, P62993, O15360, Q96T37, Q92922, Q12948, Q9P2D1, P10415, P23769, Q14790, O60383, Q9Y5J3, Q9H160, P35680, Q3SYG0, O43524, Q8TAF3, P08238, P08727, O00255, Q02447, Q99967, P60484, Q16539, Q9BYW2, P35222, P84243, P10275, P46531, P10276, O00268, A0AVK6, P48436, P28482, Q00613, Q96NB3, P01106, P37231, Q15637, Q9HBE1,…
GOTERM_BP_FAT	GO:0048609~multicellular organismal reproductive process	118	7.6524	3.06625e-10	1.80129	2.62808e-06	P17275, F6WR09, P51531, Q9Y3Y4, P78310, P52594, P35527, Q15797, Q99717, P18146, O14793, Q13285, Q8NI51, Q99496, P10415, Q86SE8, Q96SB4, Q01094, P26196, O75952, Q92934, O60383, P13500, Q92526, O15516, O43524, O60684, Q02447, Q49AS9, Q92879, Q9UMX2, P35222, Q15406, Q9Y5G9, P84243, P46531, O00268, Q96GD3, Q00613, Q9UHJ3, P21246, P01106, Q9HBE1, Q9HD26, P10828, Q9Y618, P10827, P20226, Q9UMN6, P05067,…
GOTERM_BP_FAT	GO:1902807~negative regulation of cell cycle G1/S phase transition	31	2.01038	3.17246e-10	3.70531	2.71912e-06	O75175, Q9ULM6, Q9H0Z9, Q9NPI1, Q9NZN8, P31947, P51532, A5YKK6, Q13362, Q9UIV1, P38936, Q96LI5, Q86X55, P10415, P06400, Q01094, Q09472, Q9GZU7, Q99873, P55345, P06748, Q9UFF9, P15927, Q63ZY3, P04637, P0CG48, Q15910, Q9H3D4, O00255, P60484, O15350
GOTERM_BP_FAT	GO:0098727~maintenance of cell number	38	2.46433	3.24538e-10	3.17622	2.78161e-06	P36894, Q86U70, Q9UM07, O00512, Q99814, P49917, Q12778, P35222, Q96HR3, O43679, Q93074, P46531, Q9UKW6, Q06710, P48436, O75084, Q13118, Q15906, Q15532, Q9UQE7, P23769, Q01860, P26196, P48431, Q92786, P46937, P35680, Q9Y6X8, P24928, O60244, O43524, P19387, Q15796, Q15910, Q13485, Q14683, Q9H9S0, P40763
GOTERM_BP_FAT	GO:0035195~gene silencing by miRNA	23	1.49157	3.31223e-10	4.82299	2.8389e-06	Q9ULM6, Q01860, Q9NRR4, Q9Y618, Q9UPQ9, Q8NDV7, P22626, O75376, Q9UKV8, Q15797, P84022, Q9UFF9, P26651, Q15796, P03372, A5YKK6, Q9BWF3, Q9HCJ0, Q9UIV1, Q15633, Q9HAV4, P56537, P40763, H3BTQ1
GOTERM_BP_FAT	GO:0002520~immune system development	122	7.9118	3.5924e-10	1.77615	3.07904e-06	Q15475, P17275, Q9Y3Y4, P27540, P36402, Q99814, P49917, Q6ZW49, P51449, P42771, Q99717, P84022, P18146, Q9GZX9, Q96T37, P55211, P10415, Q9P2D1, P61968, P06400, Q8IYB5, Q92934, Q14790, Q9Y2K1, Q01196, Q99873, O43524, Q02447, Q16539, P20749, Q13761, P56537, P16150, A0A0B4J2F3, P60953, Q92794, O60934, P35226, P09874, P35222, F6M2K3, P12814, P46531, P56524, P28482, O75084, Q13118, P01106, P11831, P37…
GOTERM_BP_FAT	GO:1901699~cellular response to nitrogen compound	92	5.96628	3.74136e-10	1.97068	3.20672e-06	Q9UIH9, P12931, Q92769, Q96RU7, Q15797, P84022, Q12778, P42226, O14901, Q17RY0, P18146, Q99459, P27986, O14793, P11234, P62993, Q99683, P61244, Q8N8Y2, O14654, Q86WV8, Q92922, P22694, O60343, Q13153, Q92934, P13500, P22626, P00519, P06748, P08123, Q92831, O43524, P16220, Q9NSA1, Q9UJM3, Q15910, Q04206, O00255, P01584, Q8NE35, O75376, P10912, P21675, Q9UKV8, P09874, P61981, P35222, P35609, P51693,…
GOTERM_BP_FAT	GO:0042752~regulation of circadian rhythm	31	2.01038	4.15632e-10	3.66863	3.56238e-06	P36873, P51449, P53779, Q9Y2W1, P62136, O00327, Q9Y5V3, Q9BWF3, O43463, Q13118, Q9BQ04, Q9H5I1, P37231, Q07869, Q13131, P43699, Q13133, Q92786, O75604, Q8WYA1, P35398, P16220, O15534, P04637, O14503, Q15911, Q15910, P54646, P45984, Q92753, Q14103
GOTERM_BP_FAT	GO:0032446~protein modification by small protein conjugation	129	8.36576	4.21315e-10	1.73832	3.61108e-06	Q99816, P27540, Q13200, Q14527, Q9HAU4, P36406, Q12834, Q6ZW49, P42771, P78317, Q14145, P12270, P49790, P50876, Q8TBB1, Q7Z3B4, Q9UQE7, P28065, P61978, Q13569, Q99496, P10415, Q6W2J9, Q96G42, Q17RB8, P40337, Q9BSL1, Q8N2W9, Q99728, P28070, O60216, Q14683, P98170, Q9NYS7, Q9UJV3, Q02447, A0A024R4Z4, Q2WGJ6, Q9GZR1, Q96G75, P60953, P55854, P22681, P11387, P35227, P35226, Q9UMX1, P43351, Q9UMX0, Q96…
GOTERM_BP_FAT	GO:0042692~muscle cell differentiation	68	4.40986	4.2207e-10	2.24524	3.61755e-06	Q15475, P78310, Q99814, H0YCU6, Q6ZRY4, Q13469, Q14192, Q9BWF3, O14793, Q6STE5, Q99683, Q13526, Q86WV8, Q00839, P10415, P06400, P15923, Q9NR56, Q15014, P49841, Q9Y5J3, P00519, P35398, Q02078, Q96PU8, Q15911, Q15910, P26599, P67809, P08727, Q13418, P35638, P55291, Q16539, Q8N4D0, O75925, Q8NB12, Q9H0Z9, O00512, A0A0B4J2F3, P60953, O15379, Q9NPC6, P35222, P35609, P84243, Q13547, P46531, P15172, P10…
GOTERM_BP_FAT	GO:0071900~regulation of protein serine/threonine kinase activity	82	5.31777	4.5861e-10	2.05906	3.93074e-06	P46940, Q99816, P01031, P31689, P12931, P31947, Q96RU7, P42771, P53779, P42773, Q92673, P53350, P11234, Q99683, P25054, P30304, P38936, Q9UHV2, O75460, Q16543, O75367, Q13153, Q13956, P00519, O43187, Q92831, P24863, Q15910, P08238, Q5T686, Q13418, P01135, Q96EV8, Q0VD86, O00255, P60484, Q16539, A0A024R4Z4, P04792, P01584, P11362, P10912, O60563, P61024, Q12851, Q9UKE5, P61981, P50613, O14964, Q13…
GOTERM_BP_FAT	GO:1903829~positive regulation of cellular protein localization	68	4.40986	4.76865e-10	2.23906	4.0872e-06	P46940, P36894, Q01082, P12931, P31947, Q9BZE0, P42771, Q12772, P84022, Q92673, P12270, O14802, P53350, P27986, Q9Y265, Q969F2, P10415, Q01094, Q96FJ2, P59046, Q14790, P49841, Q92934, P13500, Q9NW64, Q8IWX8, P04637, Q96EZ8, Q13625, P08238, P62258, Q9BZL1, P63244, Q16539, Q6PJW8, P01584, P60953, O15379, Q9Y2W2, Q96BK5, P09874, P61981, P33176, Q5VV41, P41743, P04626, Q96KQ4, Q9Y4C2, P06241, P21246,…
GOTERM_BP_FAT	GO:0043488~regulation of mRNA stability	38	2.46433	4.97127e-10	3.13241	4.26087e-06	Q9NPI6, Q8IZH2, Q9H0Z9, Q13200, Q8NE35, Q8N9W6, Q9Y2W1, P26651, P11142, Q08211, P61289, P01282, Q96LI5, P28065, Q00839, P98175, O60506, Q01094, P27695, Q13151, Q9NQT5, Q01105, Q92973, Q9NQT4, Q9NPD3, Q96PU8, P11940, P07910, Q14011, P0CG48, P28070, P67809, P60900, Q14103, Q16539, Q13148, P04792, P31749
GOTERM_BP_FAT	GO:2000134~negative regulation of G1/S transition of mitotic cell cycle	30	1.94553	5.20558e-10	3.73519	4.46169e-06	O75175, Q9ULM6, Q9H0Z9, Q9NPI1, Q9NZN8, P31947, P51532, A5YKK6, Q13362, Q9UIV1, P38936, Q96LI5, Q86X55, P10415, P06400, Q01094, Q09472, Q9GZU7, Q99873, P55345, P06748, Q9UFF9, P15927, Q63ZY3, P04637, P0CG48, Q15910, Q9H3D4, P60484, O15350
GOTERM_BP_FAT	GO:0036294~cellular response to decreased oxygen levels	37	2.39948	5.45592e-10	3.18163	4.67625e-06	P27540, Q16236, P12931, Q99814, P22681, Q92793, Q9UMX0, O60238, Q17RY0, P18146, P46531, Q9NRD5, O43463, Q86WV8, P21246, Q9H5I1, P10415, Q96EB6, Q13131, Q01094, Q09472, Q92934, Q03181, Q9H2X6, P40337, Q16665, Q13541, Q99801, P35398, O43524, P04637, Q16558, P0CG48, Q96HE7, Q99967, P60484, P31749
GOTERM_BP_FAT	GO:0032504~multicellular organism reproduction	118	7.6524	6.19982e-10	1.78082	5.31385e-06	P17275, F6WR09, P51531, Q9Y3Y4, P78310, P52594, P35527, Q15797, Q99717, P18146, O14793, Q13285, Q8NI51, Q99496, P10415, Q86SE8, Q96SB4, Q01094, P26196, O75952, Q92934, O60383, P13500, Q92526, O15516, O43524, O60684, Q02447, Q49AS9, Q92879, Q9UMX2, P35222, Q15406, Q9Y5G9, P84243, P46531, O00268, Q96GD3, Q00613, Q9UHJ3, P21246, P01106, Q9HBE1, Q9HD26, P10828, Q9Y618, P10827, P20226, Q9UMN6, P05067,…
GOTERM_BP_FAT	GO:0044770~cell cycle phase transition	90	5.83658	6.74177e-10	1.96661	5.77836e-06	Q9ULM6, Q13200, Q12834, P31947, Q6ZW49, O00571, P42771, P42773, P51532, O14901, P12270, Q99459, P53350, A5YKK6, P61289, Q6STE5, P25054, Q9UIV1, P30304, Q00534, P38936, P28065, P10415, Q86SE8, P06400, O14757, Q01094, P15923, O75367, O95905, Q9GZU7, Q99873, P55345, Q9UFF9, Q9BTK6, P06748, P15927, P04637, Q13309, Q15910, P28070, P62258, Q00526, O00255, O00311, P60900, P60484, Q9P1W9, O75925, O75175,…
GOTERM_BP_FAT	GO:0019827~stem cell population maintenance	37	2.39948	6.76265e-10	3.15891	5.79625e-06	P36894, Q86U70, Q9UM07, O00512, Q99814, P49917, Q12778, P35222, Q96HR3, Q93074, O43679, P46531, Q9UKW6, Q06710, P48436, O75084, Q13118, Q15906, Q15532, Q9UQE7, P23769, Q01860, P26196, P48431, Q92786, P46937, P35680, Q9Y6X8, P24928, O60244, O43524, P19387, Q15796, Q13485, Q14683, Q9H9S0, P40763
GOTERM_BP_FAT	GO:0008284~positive regulation of cell proliferation	124	8.0415	7.54092e-10	1.74573	6.4633e-06	Q15475, Q9ULM6, F6WR09, P27540, Q12834, P49917, P18146, Q13469, O75144, Q99683, Q6STE5, Q9UIV1, P38936, Q9UHV2, P02538, P10415, Q01094, Q13153, Q92934, O60383, P13500, P46937, O00560, Q9UFF9, P55209, P01135, Q04206, Q16539, Q49AS9, O00716, P01584, P16150, P62633, O43639, A0A0B4J2F3, P60953, O15409, P35226, P35222, P46531, P41743, P01282, Q969H8, P56524, P28482, O75084, P21246, P01106, P62244, P62…
GOTERM_BP_FAT	GO:0023014~signal transduction by protein phosphorylation	127	8.23606	7.8413e-10	1.73088	6.72075e-06	P46940, Q99816, Q13200, Q01082, Q15797, P78318, P53779, Q92673, Q96PY6, P12270, Q99683, P28065, O60504, P59046, Q13153, P13500, Q9HAV5, Q13956, O00560, Q99873, O43187, Q02078, Q9UJM3, Q15910, P28070, P01135, Q96EV8, P45984, Q96HR8, Q16539, P01584, P60953, Q92905, O14920, O75376, Q12851, Q8TAP4, Q9UKE5, P35222, P35609, Q9BRX9, Q9Y5V3, Q969H8, P28482, O75084, P06241, Q9NS68, P00540, P01106, Q86Z23,…
GOTERM_BP_FAT	GO:0048255~mRNA stabilization	18	1.16732	8.01199e-10	5.97631	6.86705e-06	Q01094, Q13151, Q9H0Z9, Q8N9W6, Q9Y2W1, P26651, P11940, Q08211, Q14011, P07910, P67809, P01282, Q13148, Q16539, Q14103, Q00839, O60506, P98175
GOTERM_BP_FAT	GO:0071826~ribonucleoprotein complex subunit organization	49	3.17769	8.04965e-10	2.62636	6.89933e-06	Q9ULM6, Q9UBB9, O75494, Q07021, O00571, P08865, P14678, Q15428, A5YKK6, Q9UIV1, Q13242, O00303, Q9Y265, P26196, Q9HCS7, Q9Y3F4, Q9NW64, Q9H2K0, P06748, Q07955, Q13347, Q16637, Q53GS9, Q92879, Q15459, Q16594, P56537, Q8WWY3, O95400, Q9NZN8, Q9BZC1, Q9UKV8, Q9Y383, Q9BTL3, Q9NVX2, P30050, P33176, Q9NQ29, Q15633, Q6P2Q9, Q96LI5, Q15637, Q9UKA9, Q14152, P09234, O60828, P52756, Q14011, Q96CB9
GOTERM_BP_FAT	GO:0043620~regulation of DNA-templated transcription in response to stress	25	1.62127	9.09755e-10	4.26879	7.79748e-06	O14757, P27540, O43639, Q16236, Q09472, P18848, P18847, Q99814, P21675, P40337, Q16665, Q92793, P18146, P04637, P46531, P05412, Q99941, P0CG48, Q68CJ9, P35638, Q00613, P17676, P16333, Q99967, P18850
GOTERM_BP_FAT	GO:0048024~regulation of mRNA splicing, via spliceosome	25	1.62127	9.09755e-10	4.26879	7.79748e-06	Q96SB4, P26368, Q07666, P22626, Q13573, O75494, Q9BZC1, Q07021, P17844, O43251, Q9Y2W1, P52756, Q15427, P11142, P15172, P31483, Q9BWF3, P26599, P62995, Q13242, P61978, Q15459, Q01130, Q5VWX1, P98175
GOTERM_BP_FAT	GO:0031400~negative regulation of protein modification process	93	6.03113	1.0796e-09	1.92317	9.2532e-06	Q8N1N5, Q13200, P31689, Q9UIH9, Q92769, P14373, Q12834, P31947, Q96RU7, P42771, P78317, P78318, P42773, Q12778, Q92673, Q13610, P53350, P61289, Q9Y6X2, Q13526, P25054, P38936, P28065, P06400, Q6W2J9, P59046, O75367, Q01105, Q96S59, Q02548, Q9Y3F4, Q12824, Q9GZU7, P00519, P06748, Q92831, P05412, Q9UJM3, P28070, Q15025, P62258, Q13418, Q96EV8, Q0VD86, P63244, O00255, P60900, Q96HR8, Q13148, P60484,…
GOTERM_BP_FAT	GO:0070727~cellular macromolecule localization	203	13.1647	1.22331e-09	1.50427	1.0485e-05	P46940, Q15475, P55735, O14787, Q9Y2L5, P42771, Q92673, P11142, P49790, O15320, Q7Z3B4, Q969F2, P59046, O75367, Q92934, Q8IWX8, P62258, O60216, P10124, Q9UJV3, Q6PJW8, P09874, Q9UKE5, P35609, Q5VV41, O75674, P41743, O75886, O75084, P06241, P62244, Q9HD26, P26367, P10071, P26368, Q9UBX5, P27361, P01019, Q8IYI6, Q04917, O43592, O15350, P31749, P40763, P36894, P31947, P41182, P61353, P11234, P62899,…
GOTERM_BP_FAT	GO:0035270~endocrine system development	35	2.26978	1.23968e-09	3.21801	1.06253e-05	Q15475, P36894, Q12778, P84022, P48380, Q13285, Q06710, P48436, P28482, Q00534, P11831, P78337, Q9UBP4, P23769, P43699, P48431, O75360, P26367, P49841, P10827, Q92934, O60806, P35680, Q99697, P27361, O75603, Q9Y261, P16220, Q8HWS3, P20265, O00255, Q99967, P09681, Q9Y4Z2, P31749
GOTERM_BP_FAT	GO:0051093~negative regulation of developmental process	111	7.19844	1.3514e-09	1.79532	1.15828e-05	Q15475, P42771, Q92673, O14793, Q13285, Q96T37, O75553, P22694, P10415, P26196, Q6W2J9, Q9Y3F4, P13500, Q01196, P46937, Q6NW34, P35680, Q99873, O43524, Q15911, Q15910, P67809, P10124, Q7Z5J4, A0A0B4J2F3, P52565, Q9UMX1, P35222, P46531, P10589, P56524, Q9UHJ3, P21246, O75084, P01106, P43699, P10071, P26367, O43711, P10826, Q16665, O75604, P05067, Q9Y261, O94966, P63172, P01019, Q04917, O15350, O75…
GOTERM_BP_FAT	GO:0030097~hemopoiesis	111	7.19844	1.3514e-09	1.79532	1.15828e-05	P17275, Q9Y3Y4, P27540, P36402, Q99814, P49917, P51449, P42771, Q99717, P18146, Q9GZX9, Q96T37, P55211, P10415, Q9P2D1, P06400, Q92934, Q8IYB5, Q14790, Q9Y2K1, Q01196, Q99873, O43524, Q02447, P20749, Q16539, Q13761, P56537, P16150, A0A0B4J2F3, P60953, Q92794, P35226, P09874, P35222, F6M2K3, P12814, P46531, P56524, O75084, Q13118, P01106, P11831, P37231, P01100, Q9HBE1, Q9Y572, P10071, P10827, O43…
GOTERM_BP_FAT	GO:0043489~RNA stabilization	18	1.16732	1.36699e-09	5.81479	1.17164e-05	Q01094, Q13151, Q9H0Z9, Q8N9W6, Q9Y2W1, P26651, P11940, Q08211, Q14011, P07910, P67809, P01282, Q13148, Q16539, Q14103, Q00839, O60506, P98175
GOTERM_BP_FAT	GO:1903900~regulation of viral life cycle	42	2.72374	1.39527e-09	2.83621	1.19588e-05	Q99816, Q12906, Q00403, P14373, Q13573, O60563, O00571, P51532, Q13547, P46531, O60493, O00267, P26651, P11142, Q9P2K8, Q15633, Q16666, P63272, Q14258, P10415, Q96SB4, Q92786, Q09472, Q12824, O75909, P19525, P17844, P24928, P19387, P62937, P05412, P11940, O00482, Q15025, P23284, P54725, P03973, Q9UJV3, Q9C035, Q13148, P08047, O15162
GOTERM_BP_FAT	GO:0030330~DNA damage response, signal transduction by p53 class mediator	31	2.01038	1.51079e-09	3.49558	1.29489e-05	O75175, Q9ULM6, Q9H0Z9, Q9NZN8, P31947, O60934, Q6ZW49, P42771, A5YKK6, Q13362, Q9UIV1, P38936, Q96LI5, Q86X55, Q96EB6, Q01094, Q09472, P46100, Q9H2X6, P17844, Q92993, Q99873, P06748, Q9UFF9, O43524, P04637, P0CG48, Q9H3D4, O95863, P20749, O15350
GOTERM_BP_FAT	GO:0000165~MAPK cascade	122	7.9118	1.60911e-09	1.73391	1.37916e-05	P46940, Q99816, Q13200, Q01082, Q15797, P78318, P53779, Q92673, P12270, Q99683, P28065, O60504, P59046, Q13153, P13500, Q9HAV5, Q13956, O00560, Q99873, O43187, Q02078, Q9UJM3, Q15910, P28070, P01135, Q96EV8, P45984, Q96HR8, Q16539, P01584, P60953, O14920, Q92905, O75376, Q12851, Q8TAP4, Q9UKE5, P35222, P35609, Q9BRX9, Q9Y5V3, Q969H8, P28482, O75084, P06241, Q9NS68, P00540, P01106, Q86Z23, Q13131,…
GOTERM_BP_FAT	GO:0007050~cell cycle arrest	50	3.24254	1.67557e-09	2.54311	1.43612e-05	O75175, Q9NS23, Q01851, Q99816, Q9ULM6, Q71SY5, Q9H0Z9, Q07666, Q9NZN8, P31947, O60934, P42771, P42773, P84022, P50613, Q13362, A5YKK6, P25054, Q9P2K8, Q9UIV1, Q86WV8, P38936, P01106, Q00534, Q96LI5, Q9Y478, Q86X55, P06400, Q13131, O60381, O75460, Q01094, P48431, Q09472, O75909, O43504, Q99801, P00519, Q99873, Q9UFF9, Q99728, P06748, Q92831, P04637, P0CG48, Q15911, P54646, Q13418, P35638, O15350
GOTERM_BP_FAT	GO:0043487~regulation of RNA stability	38	2.46433	2.05818e-09	2.98816	1.76405e-05	Q9NPI6, Q8IZH2, Q9H0Z9, Q13200, Q8NE35, Q8N9W6, Q9Y2W1, P26651, P11142, Q08211, P61289, P01282, Q96LI5, P28065, Q00839, P98175, O60506, Q01094, P27695, Q13151, Q9NQT5, Q01105, Q92973, Q9NQT4, Q9NPD3, Q96PU8, P11940, P07910, Q14011, P0CG48, P28070, P67809, P60900, Q14103, Q16539, Q13148, P04792, P31749
GOTERM_BP_FAT	GO:0071559~response to transforming growth factor beta	47	3.04799	2.21829e-09	2.6129	1.90128e-05	P36894, O00512, P12931, Q9HAU4, Q92769, P22681, Q13573, Q9BPW5, Q15797, Q99717, P09874, P84022, O14793, O75593, Q13526, P48436, P06241, Q13118, P01100, Q9UBP4, O15198, Q96EB6, P43699, Q9Y3F4, P13500, Q9H2X6, O60383, P02452, Q9H160, O00560, P00519, Q9NZC7, P08123, P16220, P05412, Q15796, P0CG48, O75716, Q15911, P37173, Q06413, P08238, Q13485, O00255, Q99967, Q13761, Q9Y624
GOTERM_BP_FAT	GO:0044092~negative regulation of molecular function	149	9.66278	2.53337e-09	1.61904	2.17133e-05	P46940, Q8N1N5, Q13200, Q12834, Q08117, O00571, P42771, P78318, Q14145, P42773, Q92673, O14793, P25054, P38936, P28065, Q13569, Q99496, P06400, Q15466, Q15011, Q01094, P59046, Q01105, O75367, Q14790, Q13956, Q8N2W9, O43187, Q93009, Q96EZ8, O14503, Q9UJM3, Q15910, P28070, P62258, Q0VD86, P98170, Q96EV8, P63244, Q6PJW8, P01584, Q8WWY7, Q5DT21, P22681, O14920, Q9UMX2, Q9UMX1, Q9UMX0, Q96BK5, Q9NVX2,…
GOTERM_BP_FAT	GO:0007166~cell surface receptor signaling pathway	304	19.7147	2.67043e-09	1.36141	2.2888e-05	P46940, P27540, P80188, Q13200, Q13573, Q7Z3S9, Q9UBH0, Q13470, Q13469, Q9GZX9, O14793, Q96T37, Q92922, Q13568, P28065, P22694, Q969F2, P55211, Q15466, P59046, O75360, Q92934, Q6NW34, Q13956, P46937, O14798, Q99873, O43187, P19387, P28070, P52630, P98170, Q04206, P01135, P16150, P22681, P52565, Q9UKV8, Q2M2I8, Q92793, P09874, P49286, Q9UKE5, P21549, P46531, Q13094, P42858, O75886, P06241, O75084,…
GOTERM_BP_FAT	GO:0051170~nuclear import	58	3.76135	2.79282e-09	2.31857	2.3937e-05	P36894, Q01082, O14787, P41182, Q14145, P84022, P14678, P12270, P27986, P49790, P38936, Q7Z3B4, P09651, P59046, Q92973, P49841, Q9NW64, Q9Y2X3, Q8IWX8, O60684, P05412, P08238, Q99732, Q16637, P20749, Q16539, P01584, Q9P2R6, O15379, Q9GZV5, Q9UMX1, P09874, P35222, P50616, P28482, O75084, Q9H1M0, Q99623, Q96EB6, Q01860, Q96HA7, Q9UNE0, P10071, Q9BVL2, P10827, P78406, P27361, Q93062, P52948, Q9NZU7,…
GOTERM_BP_FAT	GO:0034613~cellular protein localization	200	12.9702	2.85394e-09	1.49408	2.44608e-05	P46940, Q15475, P55735, O14787, Q9Y2L5, P42771, Q92673, P11142, P49790, O15320, Q7Z3B4, Q969F2, P59046, O75367, Q92934, Q8IWX8, P62258, O60216, P10124, Q9UJV3, Q6PJW8, P09874, Q9UKE5, P35609, Q5VV41, O75674, P41743, O75886, O75084, P06241, P62244, Q9HD26, P26367, P10071, P26368, Q9UBX5, P27361, P01019, Q8IYI6, Q04917, O43592, O15350, P31749, P40763, P36894, P31947, P41182, P61353, P11234, P62899,…
GOTERM_BP_FAT	GO:0000082~G1/S transition of mitotic cell cycle	48	3.11284	2.90406e-09	2.56128	2.48904e-05	O75175, Q9ULM6, Q9H0Z9, Q9NPI1, Q9NZN8, P31947, O00571, P42771, P42773, P50613, P51532, O14901, Q5H9I0, Q13362, A5YKK6, Q9UIV1, P30304, Q00534, P38936, Q96LI5, P10415, Q86X55, P06400, P27694, Q01094, P27695, Q09472, Q9GZU7, Q13541, Q99873, P55345, P15927, Q9UFF9, P56282, P06748, Q63ZY3, P04637, Q13309, P0CG48, Q15910, Q9H3D4, Q00526, O00311, O15350, P60484, Q9P1W9, O75925, P31749
GOTERM_BP_FAT	GO:1901991~negative regulation of mitotic cell cycle phase transition	38	2.46433	3.02942e-09	2.94935	2.59648e-05	O75175, Q9ULM6, Q9H0Z9, Q9NPI1, O43670, Q9NZN8, P31947, O60934, P68400, O60566, P51532, P12270, P53350, A5YKK6, Q13362, P25054, Q9UIV1, Q96NB3, P38936, Q96LI5, P10415, Q86X55, P06400, Q01094, Q09472, Q9GZU7, Q99873, P55345, P15927, Q9UFF9, P06748, Q63ZY3, P04637, P0CG48, Q15910, Q9H3D4, O15350, P60484
GOTERM_BP_FAT	GO:2000045~regulation of G1/S transition of mitotic cell cycle	36	2.33463	3.21159e-09	3.05173	2.75262e-05	O75175, Q9ULM6, Q9H0Z9, Q9NPI1, Q9NZN8, P31947, O00571, P51532, A5YKK6, Q13362, P61289, Q9UIV1, P38936, Q96LI5, P10415, Q86X55, P06400, Q01094, P27695, P15923, Q09472, O95905, Q9GZU7, Q99873, P55345, P15927, Q9UFF9, P06748, Q63ZY3, P04637, P0CG48, Q15910, Q9H3D4, P60484, O15350, P31749
GOTERM_BP_FAT	GO:0006281~DNA repair	86	5.57717	3.31257e-09	1.93948	2.83917e-05	P54252, Q14527, Q9UBB9, P49917, Q6ZW49, Q9HC52, Q8N6L0, Q96PK6, Q99459, Q53HV7, P35250, O15360, Q92567, Q9UQE7, Q9Y265, Q13569, O14757, Q7L5N1, Q9HCS7, Q15014, Q12824, Q92878, Q8N0Z6, Q9Y2K1, Q8N2W9, Q96LA8, P00519, P39748, Q99728, Q9BTK6, P06748, Q93009, P15927, P24928, Q8TAF3, P19387, P04637, Q96EZ8, P54727, O60216, P28715, P54725, Q14683, O00255, O00311, Q13111, Q9BYW2, P55854, P12956, Q92905,…
GOTERM_BP_FAT	GO:0010638~positive regulation of organelle organization	94	6.09598	3.53621e-09	1.87258	3.03084e-05	Q99816, Q9ULM6, Q9NYB9, P54257, P12931, P14373, Q13573, Q07021, P49917, P31947, Q6ZW49, Q12772, P41182, P84022, P12270, O14802, A5YKK6, P11234, P62993, O95429, Q9Y265, O60504, P09651, P10415, Q86SE8, P06400, Q01094, Q96FJ2, O75367, Q13153, Q14790, Q12824, P49841, Q92934, Q92878, Q9H160, O00560, Q03164, P39748, P04637, Q13625, P62258, O60216, Q9BZL1, P01135, P45984, P01584, O43639, Q9NPI1, O75478,…
GOTERM_BP_FAT	GO:0006403~RNA localization	46	2.98314	3.67888e-09	2.60578	3.15312e-05	P55735, Q9Y6M1, Q8WWY3, Q07666, P52594, O75494, P08865, Q9ULX6, Q53F19, P12270, P26651, Q32P51, Q9Y224, Q86V81, P49790, Q01780, Q86WV8, Q7Z3B4, Q9HAV4, Q13242, Q9Y265, P09651, Q9H1M0, Q9NQT5, Q9BVL2, P26368, P22626, P51991, Q9Y2X3, P78406, P25490, P52948, P22087, Q07955, P49368, Q9UBU9, Q96PU8, P37198, Q7KZ85, P0DN76, Q9UKK6, Q96HA1, O43592, Q96HR8, Q01130, Q9BYW2
GOTERM_BP_FAT	GO:0033036~macromolecule localization	317	20.5577	3.95242e-09	1.34504	3.38756e-05	P46940, Q15475, P55735, P01130, O75494, O14787, Q9Y2L5, P42771, Q9UBH0, Q92673, P11142, P49790, O15320, Q7Z3B4, Q969F2, Q15466, P59046, O75367, Q92934, Q8IUH5, Q92526, Q8IWX8, O60216, P62258, P10124, Q9UJV3, Q9BRG6, Q6PJW8, Q8WWY3, O75376, Q15596, P09874, P49286, Q9UKE5, Q86UP2, P35609, P46531, Q5VV41, O75674, Q13094, P41743, O75886, P06241, O75084, P37231, P62244, Q9HD26, P10071, P26367, P26368,…
GOTERM_BP_FAT	GO:0002682~regulation of immune system process	177	11.4786	4.00512e-09	1.53528	3.43273e-05	P27540, Q13200, P78310, Q6ZW49, P42771, P53779, P84022, Q13469, O75144, Q6ISS4, Q96T37, P38936, P28065, P22694, P10415, P06400, Q16543, Q13153, P35869, Q8IYB5, Q92934, Q14790, Q9Y2K1, P13500, Q01196, Q99873, O43187, P0DOY3, O43524, P08238, P28070, P52630, Q92478, Q04206, P98170, P45984, Q96HR8, Q16539, P56537, P01584, P16150, O43639, A0A0B4J2F3, P60953, O14920, Q14164, Q92793, Q9UMX0, Q9NZD8, Q9U…
GOTERM_BP_FAT	GO:0022618~ribonucleoprotein complex assembly	46	2.98314	4.29955e-09	2.59349	3.68508e-05	Q9ULM6, Q8WWY3, O95400, Q9NZN8, Q07021, Q9UKV8, O75494, Q9BZC1, Q9Y383, O00571, P08865, Q9BTL3, Q9NVX2, P30050, P14678, Q15428, A5YKK6, Q9NQ29, Q9UIV1, Q15633, Q96LI5, Q13242, Q6P2Q9, O00303, Q9Y265, Q9UKA9, Q15637, P26196, Q9HCS7, Q9Y3F4, Q9NW64, P09234, Q14152, O60828, P06748, Q07955, P52756, Q13347, Q14011, Q16637, Q92879, Q53GS9, Q16594, Q15459, Q96CB9, P56537
GOTERM_BP_FAT	GO:0072332~intrinsic apoptotic signaling pathway by p53 class mediator	25	1.62127	4.43919e-09	3.98421	3.80475e-05	O60356, Q13573, Q13362, P46379, Q96KQ4, Q16666, P38936, Q9UL40, P61978, Q96EB6, Q01094, Q09472, Q9H2X6, Q9HAV5, Q9H160, Q9Y5J5, P17844, Q9NZC7, Q9HBM6, P04637, Q13625, Q9H3D4, O15350, P20749, Q16594
GOTERM_BP_FAT	GO:0006606~protein import into nucleus	55	3.5668	4.76012e-09	2.34784	4.07982e-05	P36894, Q01082, O14787, P41182, Q14145, P84022, P12270, P27986, P49790, P38936, Q7Z3B4, P59046, Q92973, P49841, Q9NW64, Q9Y2X3, Q8IWX8, O60684, P05412, P08238, Q99732, P20749, Q16539, P01584, Q9P2R6, O15379, Q9GZV5, Q9UMX1, P09874, P35222, P50616, P28482, O75084, Q9H1M0, Q99623, Q96EB6, Q01860, Q96HA7, Q9UNE0, P10071, P10827, Q9BVL2, P78406, P27361, Q93062, P52948, Q9NZU7, P37198, P01019, Q99750,…
GOTERM_BP_FAT	GO:0044744~protein targeting to nucleus	55	3.5668	4.76012e-09	2.34784	4.07982e-05	P36894, Q01082, O14787, P41182, Q14145, P84022, P12270, P27986, P49790, P38936, Q7Z3B4, P59046, Q92973, P49841, Q9NW64, Q9Y2X3, Q8IWX8, O60684, P05412, P08238, Q99732, P20749, Q16539, P01584, Q9P2R6, O15379, Q9GZV5, Q9UMX1, P09874, P35222, P50616, P28482, O75084, Q9H1M0, Q99623, Q96EB6, Q01860, Q96HA7, Q9UNE0, P10071, P10827, Q9BVL2, P78406, P27361, Q93062, P52948, Q9NZU7, P37198, P01019, Q99750,…
GOTERM_BP_FAT	GO:0009299~mRNA transcription	14	0.907912	4.76211e-09	7.27551	4.08152e-05	Q01860, P27540, Q7KZ85, P18848, Q03181, Q9Y2K1, P35638, Q16665, Q00613, P29692, P17844, P11831, P40763, Q15648
GOTERM_BP_FAT	GO:0072594~establishment of protein localization to organelle	101	6.54994	4.95201e-09	1.81263	4.24428e-05	Q01082, Q9Y2L5, O14787, P42771, Q14145, P08865, P84022, Q92673, P12270, P11142, P49790, P38936, Q7Z3B4, P10415, Q01094, Q96FJ2, P59046, O75367, Q14790, Q92934, Q8IWX8, O60684, P08238, P62258, P20749, Q16539, P01584, P34932, Q9Y2W2, Q9UMX1, P09874, P35222, P30050, P28482, O75084, P62244, P62701, Q96CN9, P10071, P10827, P26368, P27361, Q9NZU7, P01019, Q04917, O15350, P31749, P40763, P36894, P31689,…
GOTERM_BP_FAT	GO:0065004~protein-DNA complex assembly	49	3.17769	4.98699e-09	2.49225	4.27426e-05	P78317, O43482, Q8IZX4, Q09028, Q9Y265, O75367, Q01105, Q99877, P35680, Q53T94, P06748, P15927, P16220, P54727, P55209, Q99733, P28715, Q13111, Q7Z3K3, Q16594, O75925, Q9GZR1, Q9UM07, Q92794, P21675, P43351, Q71DI3, P09874, P50613, P84243, O00268, Q8WYB5, P48436, P15884, P62805, P16104, P27694, Q9GZS1, P10827, P46100, O43502, Q9HBM6, P0CG48, Q16514, Q9UER7, Q06609, P52657, Q9H7B4, O75586
GOTERM_BP_FAT	GO:1901990~regulation of mitotic cell cycle phase transition	59	3.8262	5.35226e-09	2.26027	4.58731e-05	Q9ULM6, Q13200, P31947, Q12834, O00571, P42771, P51532, P12270, P53350, A5YKK6, P61289, Q6STE5, Q9UIV1, P25054, P38936, P28065, P10415, Q86SE8, P06400, Q01094, P15923, O95905, Q9GZU7, Q99873, P55345, Q9UFF9, P15927, P06748, P04637, Q15910, P28070, O00311, P60900, P60484, O75175, Q9H0Z9, O43670, Q9NPI1, Q9NZN8, O60934, P68400, O60566, Q9UJX2, Q13362, Q96NB3, Q96LI5, Q86X55, Q99623, P27695, Q09472,…
GOTERM_BP_FAT	GO:0045165~cell fate commitment	50	3.24254	5.39606e-09	2.45939	4.62485e-05	Q15475, Q01851, P36894, P60953, P11362, Q99814, P17542, P51449, Q9UMX1, Q15797, Q99717, P42226, P35222, P10275, P46531, P15172, P10276, Q9UKW6, P25054, P48436, O00167, O75084, P37231, P78337, P10415, P23769, Q01860, P61968, P43699, P15923, P48431, P10071, Q92786, P26367, Q9NQL9, Q8TAQ2, O43711, O60806, Q99502, P78424, P35680, Q9Y261, O95947, P35398, Q3SYG0, Q15796, Q06413, Q13485, Q9H9S0, P17676
GOTERM_BP_FAT	GO:1902593~single-organism nuclear import	55	3.5668	5.42441e-09	2.33948	4.64915e-05	P36894, Q01082, O14787, P41182, Q14145, P84022, P12270, P27986, P49790, P38936, Q7Z3B4, P59046, Q92973, P49841, Q9NW64, Q9Y2X3, Q8IWX8, O60684, P05412, P08238, Q99732, P20749, Q16539, P01584, Q9P2R6, O15379, Q9GZV5, Q9UMX1, P09874, P35222, P50616, P28482, O75084, Q9H1M0, Q99623, Q96EB6, Q01860, Q96HA7, Q9UNE0, P10071, P10827, Q9BVL2, P78406, P27361, Q93062, P52948, Q9NZU7, P37198, P01019, Q99750,…
GOTERM_BP_FAT	GO:0051241~negative regulation of multicellular organismal process	139	9.01427	5.57759e-09	1.63364	4.78044e-05	Q15475, P42771, Q9UBH0, P84022, Q92673, Q9GZX9, O14793, Q13285, Q96T37, O75553, P22694, P10415, P59046, P26196, Q6W2J9, Q2M1V0, Q9Y3F4, P13500, Q01196, Q6NW34, P35680, Q99873, O43524, Q9UJM3, P10124, Q7Z5J4, P20749, P01584, A0A0B4J2F3, P52565, Q9UMX1, Q14164, P35222, P46531, P10589, P56524, O75084, P21246, Q00613, Q9UHJ3, P01106, P11831, P37231, Q14258, P43699, Q13133, P26367, P10071, O43711, P10…
GOTERM_BP_FAT	GO:0003002~regionalization	61	3.9559	6.1864e-09	2.21614	5.30222e-05	Q86U70, P36894, O43248, P84022, Q12830, Q6STE5, O75593, P62995, Q12948, P22694, Q99496, O75360, Q9NQL9, Q9BWW4, P35680, Q03164, O95947, Q9H161, P35638, Q99967, P09629, P35227, P35226, Q9UMX1, P35548, Q9NVX2, P35222, Q93074, P46531, O15550, Q96GD3, P50222, Q06710, P11831, P09016, P31276, P31273, P31274, Q01860, P43699, Q09472, P10071, P26367, Q9H2X6, Q99697, Q8NCM8, P25490, Q99801, Q9Y261, Q8NEH6,…
GOTERM_BP_FAT	GO:0007389~pattern specification process	74	4.79896	6.8437e-09	2.02866	5.86556e-05	Q15475, Q86U70, P36894, O43248, Q15797, P78413, Q99717, P84022, Q12830, Q14190, Q6STE5, O75593, P25054, Q96T37, P62995, Q12948, P22694, Q99496, Q6W2J9, O75360, Q9NQL9, Q9BWW4, P35680, Q03164, O95947, Q9H161, P37173, P35638, P78367, Q99967, P09629, P35227, P35226, Q9UMX1, P35548, Q9NVX2, P35222, Q93074, P46531, O15550, P48380, Q96GD3, P50222, Q06710, P11831, P09016, P31276, P31273, P31274, Q01860,…
GOTERM_BP_FAT	GO:0001890~placenta development	36	2.33463	7.06641e-09	2.96755	6.05644e-05	P17275, P27540, P51178, Q99814, H0YCU6, P10451, Q12830, P62993, A0AVK6, Q96T37, P28482, Q00613, P37231, P23769, P19793, Q14790, Q03181, P11473, Q9Y5J3, Q16665, Q15788, Q3SYG0, Q13480, P08238, Q99750, P08727, O95863, P17676, O75190, Q02447, O00255, Q99967, Q16539, P31749, Q15648, Q9BYW2
GOTERM_BP_FAT	GO:0031098~stress-activated protein kinase signaling cascade	51	3.30739	8.73359e-09	2.39994	7.48528e-05	P31689, P60953, O75376, O14920, Q92905, O15379, Q12851, P78318, P53779, Q9UKE5, Q12778, Q13546, P26651, Q9BWF3, Q99683, Q15052, P28482, O75084, Q9NS68, P01106, Q9Y4K3, Q9Y6K9, Q8TDY2, O75460, Q9UNE0, Q13153, Q9HAV5, Q9H2X6, P19525, O43353, P27361, O00560, Q12933, Q99873, O43187, Q92997, O15534, Q13480, P0CG48, P01019, Q99750, Q96EV8, P45984, O00255, Q16512, O15350, Q16539, Q9UER7, P31749, Q13227,…
GOTERM_BP_FAT	GO:0042327~positive regulation of phosphorylation	129	8.36576	9.80378e-09	1.65439	8.40247e-05	P46940, O75815, P27540, P53779, O14793, Q99683, O75553, P38936, P22694, O60504, P10415, P61968, Q13153, Q92878, Q92934, O60383, P13500, Q9HAV5, Q13956, O00560, Q99873, O43187, P24863, Q15910, P08238, P01135, P63244, Q16539, O60519, A0A024R4Z4, P01584, P16150, P60953, P61024, O60934, Q12851, Q9UKE5, P35222, O75674, Q13094, Q9Y5V3, Q969H8, P28482, O75084, Q00613, P06241, Q9NS68, P00540, P01106, Q13…
GOTERM_BP_FAT	GO:0006337~nucleosome disassembly	12	0.77821	1.03603e-08	8.43714	8.87945e-05	Q01105, Q68CP9, Q6STE5, Q12824, Q8TAQ2, Q92925, H0YCU6, Q969G3, Q92922, Q96GM5, P17096, P51532
GOTERM_BP_FAT	GO:0032986~protein-DNA complex disassembly	12	0.77821	1.03603e-08	8.43714	8.87945e-05	Q01105, Q68CP9, Q6STE5, Q12824, Q8TAQ2, Q92925, H0YCU6, Q969G3, Q92922, Q96GM5, P17096, P51532
GOTERM_BP_FAT	GO:0031498~chromatin disassembly	12	0.77821	1.03603e-08	8.43714	8.87945e-05	Q01105, Q68CP9, Q6STE5, Q12824, Q8TAQ2, Q92925, H0YCU6, Q969G3, Q92922, Q96GM5, P17096, P51532
GOTERM_BP_FAT	GO:0043043~peptide biosynthetic process	100	6.48508	1.07843e-08	1.792	9.24284e-05	Q9ULM6, Q12906, P04406, P54257, O00571, P29692, Q15797, P08865, P84022, O14841, P12270, A5YKK6, Q9UIV1, Q9HAV4, O60506, P22626, Q9H2K0, Q9UFF9, Q13347, P11940, Q9BUT1, Q9UET6, P63244, P51116, P20749, Q92879, P56537, O43639, Q14444, Q92905, O75376, Q9NZN8, Q9UKV8, P30050, Q9NRH1, O60739, Q9Y676, P28482, P62244, P62701, Q9UPQ9, Q9Y618, Q8NDV7, P19525, Q14152, P27361, O15534, Q15796, Q9HCJ0, P31749,…
GOTERM_BP_FAT	GO:0051091~positive regulation of sequence-specific DNA binding transcription factor activity	48	3.11284	1.09078e-08	2.46234	9.34863e-05	P14373, P51532, P15923, Q12824, Q9HAV5, O43187, P06748, O15516, Q92731, Q53ET0, Q04206, Q9UJV3, P60484, P60900, P01584, O14920, P21675, P35222, Q13546, P10275, P41743, O94972, P56524, Q14114, P37231, P11831, Q14258, Q9Y6K9, Q9Y4K3, Q99623, Q9Y572, Q09472, Q13077, Q12888, Q9H2X6, P19525, O43353, P15336, Q96CP1, Q86UE4, Q12933, P03372, P0CG48, P01019, Q16514, Q9C035, P52657, Q9Y4Z2, P31749
GOTERM_BP_FAT	GO:0006412~translation	97	6.29053	1.1542e-08	1.80874	9.89213e-05	Q9ULM6, Q12906, P04406, P54257, O00571, P29692, Q15797, P08865, P84022, P12270, A5YKK6, Q9UIV1, Q9HAV4, O60506, P22626, Q9H2K0, Q9UFF9, Q13347, P11940, Q9UET6, P63244, P51116, P20749, Q92879, P56537, O43639, Q14444, Q92905, O75376, Q9UKV8, Q9NZN8, P30050, Q9NRH1, O60739, Q9Y676, P28482, P62244, P62701, Q9UPQ9, Q9Y618, Q8NDV7, P19525, Q14152, P27361, O15534, Q15796, Q9HCJ0, P31749, P40763, Q9H2W6,…
GOTERM_BP_FAT	GO:0051402~neuron apoptotic process	44	2.85344	1.17797e-08	2.57802	0.000100959	Q15475, Q01851, P05549, P04406, O15405, P60953, P54259, P49917, O00555, P09874, P35222, Q17RY0, Q86V38, Q13547, P41743, P61244, P56524, Q13526, P06241, Q9NR28, P55211, P10415, P06400, Q01105, P18848, P13500, Q9H2X6, Q16665, P15336, P05067, P00519, O43524, P04637, Q07954, P05412, Q06413, O95630, P08238, Q9H3D4, P42336, P35638, Q13418, P17676, O15350, O75509
GOTERM_BP_FAT	GO:0030099~myeloid cell differentiation	62	4.02075	1.24057e-08	2.16053	0.000106324	P17275, Q86U70, P27540, P12931, Q99814, P41182, Q99717, P27986, Q96T37, Q16666, Q00534, P55211, P23769, P06400, P02786, Q14790, Q8IYB5, Q01196, Q99873, P55347, O43524, P16220, P05412, P37173, Q02447, Q16539, Q99967, P56537, A0A0B4J2F3, P60953, Q92794, P09629, P17542, P09874, P35222, F6M2K3, P12814, Q13546, P26651, P10276, Q14686, P01106, Q13118, P37231, P11831, P01100, Q9Y4K3, P62805, O14770, Q96…
GOTERM_BP_FAT	GO:0007568~aging	54	3.50195	1.28814e-08	2.30515	0.0001104	P36894, F6WR09, Q14525, Q16236, P42771, P41182, Q13285, P62993, P02533, P05121, Q00534, P38936, P55211, P10415, O14757, Q02548, P13500, Q9H160, P00519, Q96LA8, P08779, O95983, P06748, P16220, O43524, P04637, Q07954, P05412, P37173, Q99732, Q13418, P00846, Q04206, P60484, Q16539, Q99967, Q92794, P03905, O00327, Q7Z3Z0, P11831, P01100, Q86X55, P16104, Q96EB6, P27695, Q96CP1, P17096, Q16558, P37198,…
GOTERM_BP_FAT	GO:0016055~Wnt signaling pathway	77	4.99351	1.30514e-08	1.96656	0.000111857	Q86U70, Q9Y3Y4, Q13200, P36402, Q9HCK8, Q9HAU4, P12931, Q08117, O00571, P84022, Q12778, P51532, P18146, P62136, O60493, P61289, Q13526, P25054, Q9P1Z2, P28065, P56693, Q9UBP4, Q969F2, H3BTQ1, O60381, P48431, O75360, P49841, Q99471, P46937, Q8N2W9, P00519, Q9NZC7, O43524, Q07954, P28070, Q13418, P35638, P24592, P98170, P63244, P60900, P60484, Q16539, O00512, P60953, Q9NPI1, Q9UKV8, Q9GZV5, P68400,…
GOTERM_BP_FAT	GO:1901215~negative regulation of neuron death	40	2.59403	1.31558e-08	2.7165	0.000112752	Q15475, Q01851, O15405, P10912, P49917, O00555, Q92673, P35222, Q17RY0, Q13547, P41743, Q13526, Q00613, P06241, Q07869, Q9Y6K9, P10415, Q04864, Q96EB6, Q01105, P18848, P13500, Q9H2X6, Q9NQ11, Q16665, Q12933, P16220, Q07954, P05412, Q9NSA1, Q06413, O95630, P08238, P42336, Q13418, P17676, P63244, O15350, P31749, P40763
GOTERM_BP_FAT	GO:0051641~cellular localization	288	18.677	1.32399e-08	1.35472	0.000113473	P46940, Q15475, P55735, O75494, O14787, Q9Y2L5, P42771, Q92673, P11142, P49790, O15320, O75553, Q7Z3B4, Q969F2, Q9P2D1, P59046, Q01105, O75367, Q92934, Q8IWX8, Q02078, O60216, P62258, P10124, P00846, P01135, Q9UJV3, Q9BQD3, Q6PJW8, Q8WWY3, P09874, Q9UKE5, P35609, Q99661, Q5VV41, O75674, P41743, P42858, O75886, P06241, O75084, P00540, P62244, Q9HD26, P10071, P26367, P26368, Q9UBX5, P19174, O76070,…
GOTERM_BP_FAT	GO:0007507~heart development	82	5.31777	1.33122e-08	1.91803	0.000114093	Q15475, F6WR09, P36894, P78310, H0YCU6, Q15797, P78413, P84022, Q14192, Q6STE5, O75593, Q13526, Q96T37, Q86WV8, Q00839, Q07869, Q12948, Q9P2D1, Q8TDY2, P23769, P61968, Q6W2J9, P49841, Q15562, Q9Y5J3, P46937, O95983, Q3SYG0, P16220, Q02078, P05412, P37173, Q13418, Q99967, Q16539, P60484, Q8NB12, Q9BYW2, Q01851, A0A0B4J2F3, P60953, P11362, Q9UMX1, P35548, P35222, P35609, F6M2K3, Q93074, P46531, O15…
GOTERM_BP_FAT	GO:0051403~stress-activated MAPK cascade	49	3.17769	1.34271e-08	2.42016	0.000115077	P31689, P60953, O75376, O14920, Q92905, O15379, Q12851, P78318, P53779, Q9UKE5, Q12778, Q13546, P26651, Q9BWF3, Q99683, Q15052, O75084, Q9NS68, P01106, Q9Y4K3, Q9Y6K9, Q8TDY2, O75460, Q9UNE0, Q13153, Q9HAV5, Q9H2X6, P19525, O43353, O00560, Q12933, Q99873, O43187, O15534, Q92997, Q13480, P0CG48, P01019, Q99750, Q96EV8, P45984, O00255, Q16512, O15350, Q16539, Q9UER7, P31749, Q13227, P01584
GOTERM_BP_FAT	GO:0198738~cell-cell signaling by wnt	77	4.99351	1.43993e-08	1.96237	0.000123408	Q86U70, Q9Y3Y4, Q13200, P36402, Q9HCK8, Q9HAU4, P12931, Q08117, O00571, P84022, Q12778, P51532, P18146, P62136, O60493, P61289, Q13526, P25054, Q9P1Z2, P28065, P56693, Q9UBP4, Q969F2, H3BTQ1, O60381, P48431, O75360, P49841, Q99471, P46937, Q8N2W9, P00519, Q9NZC7, O43524, Q07954, P28070, Q13418, P35638, P24592, P98170, P63244, P60900, P60484, Q16539, O00512, P60953, Q9NPI1, Q9UKV8, Q9GZV5, P68400,…
GOTERM_BP_FAT	GO:0071560~cellular response to transforming growth factor beta stimulus	45	2.91829	1.51635e-08	2.5252	0.000129958	P36894, O00512, P12931, Q9HAU4, Q92769, P22681, Q13573, Q9BPW5, Q15797, Q99717, P09874, P84022, O14793, O75593, Q13526, P48436, P06241, Q13118, P01100, Q9UBP4, O15198, Q96EB6, P43699, Q9Y3F4, P13500, Q9H2X6, O60383, P02452, Q9H160, O00560, P00519, Q9NZC7, P08123, P16220, P05412, Q15796, P0CG48, P37173, Q06413, O75716, P08238, Q13485, O00255, Q99967, Q9Y624
GOTERM_BP_FAT	GO:0031647~regulation of protein stability	47	3.04799	1.55065e-08	2.46392	0.000132898	Q9NS23, P04406, P12931, O43670, P60953, Q07666, O75478, P21675, O15379, Q2M2I8, P42771, Q96BK5, P84022, P51610, P12270, P11142, P27986, P53350, P46379, Q13526, P28482, Q86WV8, P38936, P05026, P10415, Q99623, Q96EB6, Q16543, Q09472, P40337, Q9Y2Z0, P54709, O75604, Q9HBM6, Q93009, P63165, Q92997, P16220, P49368, O94966, P08238, P23284, P35080, O60519, P60484, Q9P1W9, Q16594
GOTERM_BP_FAT	GO:0051568~histone H3-K4 methylation	19	1.23217	1.55752e-08	4.83191	0.000133486	Q6W2J9, Q9UBL3, O75367, Q13573, Q6ZW49, Q8WWB3, O43151, Q9UMN6, Q15291, Q03164, P35222, Q9C005, O15550, O14686, Q13485, Q8NEZ4, P10242, P61964, Q9P0U4
GOTERM_BP_FAT	GO:0042326~negative regulation of phosphorylation	72	4.66926	1.63437e-08	2.01072	0.000140072	Q8N1N5, P31689, P14373, P31947, Q96RU7, P42771, P78318, Q12778, P42773, Q92673, Q13610, P53350, O14793, Q13526, P25054, P38936, Q07869, P06400, P59046, O75367, Q96S59, Q9Y3F4, Q9GZU7, P00519, P06748, Q92831, P05412, Q9UJM3, Q15025, Q13418, Q96EV8, Q0VD86, P63244, O00255, Q96HR8, P60484, Q13148, P04792, P01584, O43639, Q13882, P22681, O75376, O15379, Q9GZV5, Q8TAP4, P61981, P56524, Q15633, P01106,…
GOTERM_BP_FAT	GO:0050821~protein stabilization	34	2.20493	1.64662e-08	2.98816	0.000141122	Q9NS23, P04406, O43670, P21675, Q2M2I8, P42771, P84022, P51610, P27986, P46379, Q13526, Q86WV8, P38936, P05026, Q99623, Q16543, Q09472, P40337, P54709, O75604, Q93009, P63165, Q9HBM6, Q92997, P16220, P49368, O94966, P08238, P23284, P35080, O60519, Q9P1W9, P60484, Q16594
GOTERM_BP_FAT	GO:0050767~regulation of neurogenesis	101	6.54994	1.72051e-08	1.77011	0.000147454	Q15475, P46940, P54257, Q13573, P49917, Q12834, Q92673, O60493, Q6STE5, O75553, P10415, Q9P2D1, P26196, Q8WWV3, P46937, Q6NW34, Q9H2B2, O43186, O43524, Q15911, Q15910, Q96RJ6, Q04206, Q14444, P52565, O00555, Q9UKE5, P35222, P46531, P10589, P41743, P06241, P21246, P01106, P37231, P11831, P10071, Q92786, P26367, O43711, P10826, Q16665, P23276, Q96CP1, P05067, Q15788, Q16659, P09603, Q06413, P63172,…
GOTERM_BP_FAT	GO:0046822~regulation of nucleocytoplasmic transport	45	2.91829	1.75739e-08	2.5134	0.000150614	P36894, P36873, Q07666, O15379, P31947, Q9GZV5, P42771, Q9UMX1, Q14145, Q9ULX6, P09874, P84022, P12270, P27986, Q9BWF3, P49790, O75084, Q7Z3B4, P38936, Q9HAV4, Q96EB6, Q01860, Q96HA7, Q9UNE0, P59046, P10071, Q9BVL2, P10827, P49841, Q93062, Q8IWX8, Q99728, P04637, Q9NZU7, P37198, Q7KZ85, P08238, Q99750, Q99732, Q13485, P20749, Q16539, Q15648, Q9BYW2, P01584
GOTERM_BP_FAT	GO:0044703~multi-organism reproductive process	128	8.30091	2.33908e-08	1.63455	0.000200462	P17275, F6WR09, P51531, Q9Y3Y4, P78310, Q9HAU4, P52594, P35527, Q15797, Q99717, Q8NI51, Q99496, P10415, Q86SE8, Q96SB4, Q01094, P26196, O75952, Q92934, O60383, P13500, Q92526, O15516, O43524, O60684, Q02447, Q49AS9, Q92879, P01584, Q9UMX2, P46926, P35222, Q15406, Q9Y5G9, P84243, P46531, Q96GD3, Q00613, Q9UHJ3, P01106, P01100, Q9HBE1, Q9HD26, P10828, P10827, P20226, Q9UMN6, P05067, O43502, Q15788,…
GOTERM_BP_FAT	GO:0043903~regulation of symbiosis, encompassing mutualism through parasitism	54	3.50195	2.4019e-08	2.26471	0.000205845	Q99816, Q12906, Q3LXA3, P14373, Q13573, Q07021, O00571, P51532, O60493, P11142, Q9P2K8, Q16666, Q9NP55, P10415, Q96SB4, Q92934, Q12824, P17844, P19387, P24928, P05412, P11940, Q15025, P54725, P03973, Q9UJV3, Q13148, Q15366, O15162, P16150, Q00403, O60563, Q13547, P46531, P26651, O00267, Q15633, P06241, P63272, Q14258, Q09472, Q92786, P19525, O75909, Q13501, Q9UI12, Q13177, P62937, O00482, P63172,…
GOTERM_BP_FAT	GO:0001934~positive regulation of protein phosphorylation	123	7.97665	2.47964e-08	1.65188	0.000212507	P46940, O75815, P53779, O14793, Q99683, O75553, P38936, P22694, O60504, P10415, Q13153, Q92878, O60383, P13500, Q9HAV5, Q13956, O00560, Q99873, O43187, P24863, Q15910, P08238, P01135, P63244, O60519, Q16539, A0A024R4Z4, P01584, P16150, P60953, P61024, O60934, Q12851, Q9UKE5, P35222, O75674, Q13094, Q9Y5V3, Q969H8, P28482, O75084, Q00613, P06241, Q9NS68, P00540, Q13131, Q9Y572, Q92786, O75909, P19…
GOTERM_BP_FAT	GO:0043408~regulation of MAPK cascade	100	6.48508	2.49466e-08	1.76292	0.000213795	P46940, Q99816, P78318, P53779, Q92673, O14793, Q99683, O60504, P59046, Q13153, P13500, Q9HAV5, O60383, Q13956, O00560, Q99873, O43187, Q9UJM3, Q15910, P01135, Q96EV8, Q96HR8, Q16539, P01584, P60953, Q92905, O75376, Q12851, Q8TAP4, Q9UKE5, P35222, Q9Y5V3, Q969H8, P28482, O75084, P01106, P00540, Q9NS68, Q86Z23, Q13131, P19525, Q14152, P19174, P27361, P30040, Q12933, O15534, Q92997, P0CG48, Q06413,…
GOTERM_BP_FAT	GO:0031669~cellular response to nutrient levels	37	2.39948	2.61812e-08	2.78143	0.000224374	P80188, Q16236, P22681, Q13573, Q12772, Q12778, Q15853, Q17RY0, P11142, P15172, Q9NRD5, P11234, P61244, Q9P2K8, Q96RI1, Q86WV8, P21246, Q16666, Q13118, P38936, P11831, P37231, Q8TDY2, P10415, Q96EB6, Q13131, P18848, P18847, P11473, P02452, P19525, Q9Y261, Q15788, Q63ZY3, P04637, P05412, P54646
GOTERM_BP_FAT	GO:0044265~cellular macromolecule catabolic process	132	8.56031	2.62913e-08	1.61654	0.000225317	Q9ULM6, Q99816, P54252, Q13200, Q8IZH2, Q9HAU4, Q12834, P78317, P42771, Q14145, P08865, Q8TC71, P12270, A5YKK6, P25054, Q9UIV1, P50876, Q8TBB1, Q92922, Q9UHD9, P28065, Q969F2, Q15011, P26196, Q14790, O00560, Q93009, Q9UFF9, O15516, P40818, P11940, P08238, P28070, Q9GZM7, P63244, Q16594, Q96G75, Q96IV0, P22681, Q9NZN8, O00273, Q9UKV8, Q9UMX1, Q9UMX0, P35222, Q9Y2W1, P30050, P21549, O75674, Q9UMW8,…
GOTERM_BP_FAT	GO:0034622~cellular macromolecular complex assembly	135	8.75486	2.63875e-08	1.60718	0.000226142	Q9ULM6, Q9NYB9, Q01082, O75494, O00571, O14787, P78317, Q15797, P08865, P84022, O43482, P12270, A5YKK6, Q8IZX4, Q09028, P49790, Q9UIV1, O15320, P26196, Q01105, O75367, Q9Y3F4, Q99877, Q53T94, Q92526, P35680, Q13347, P55209, Q16637, Q53GS9, Q92879, Q15459, Q7Z3K3, Q16594, P56537, Q9GZR1, O43639, P34932, Q8WWY3, Q92794, Q9NZN8, Q9UKV8, Q9Y383, P43351, P09874, Q9NVX2, P30050, P84243, O00268, Q08379,…
GOTERM_BP_FAT	GO:0001763~morphogenesis of a branching structure	42	2.72374	2.7636e-08	2.57441	0.00023684	Q15475, P12931, P09629, P11362, P35548, P35222, P62136, P10275, P46531, Q9Y5V3, P62993, Q06710, Q96T37, P48436, P01106, P11831, P56693, P10415, Q99623, P43699, P19793, Q92786, P10071, Q13153, O43609, P11473, Q99502, P46937, Q99697, P35680, Q99801, Q3SYG0, P03372, P09603, P37173, P01019, Q9H3D4, Q13485, Q13418, Q15648, Q9BYW2, Q9P2R6
GOTERM_BP_FAT	GO:0071456~cellular response to hypoxia	33	2.14008	2.76949e-08	2.98816	0.000237345	P27540, Q16236, P12931, Q99814, Q92793, Q9UMX0, O60238, P18146, P46531, O43463, P21246, Q9H5I1, P10415, Q96EB6, Q13131, Q01094, Q09472, Q92934, Q03181, Q9H2X6, Q16665, P40337, Q13541, Q99801, P35398, O43524, P04637, Q16558, P0CG48, Q96HE7, Q99967, P60484, P31749
GOTERM_BP_FAT	GO:0040008~regulation of growth	97	6.29053	2.77136e-08	1.77823	0.000237505	Q99816, Q15475, P51531, Q08117, O00571, P42771, P84022, P42773, P51532, Q13470, O14793, Q6IQ32, P38936, Q9UHV2, Q9P2D1, P10415, P06400, O75367, Q15014, O60383, P35680, P46937, O00560, Q9H2B2, Q92731, P24592, P63244, Q7Z5J4, Q16539, Q92879, Q16594, A0A0B4J2F3, P60953, P84243, P46531, P15172, Q00613, P37231, P11831, Q92786, Q16665, Q9UBX5, Q13501, P41235, P05067, Q92993, Q9HBM6, P09603, Q06413, P01…
GOTERM_BP_FAT	GO:0044093~positive regulation of molecular function	219	14.2023	2.79436e-08	1.42262	0.000239476	P46940, Q9ULM6, Q13200, P42771, Q92673, Q13671, Q99683, O15320, O75553, Q00839, P28065, P22694, P55211, P59046, Q99569, Q92934, Q16082, Q13956, O43187, Q8WU79, P28070, Q53ET0, Q04206, P01135, Q9UJV3, A0A024R4Z4, P52565, Q15596, O60934, P09874, Q9UKE5, P35609, Q5VV41, O75674, P41743, Q13094, Q9Y5V3, P42858, P06241, P00540, P01106, P37231, Q9Y572, Q92786, P19174, P27361, P01019, P21453, O15350, P52…
GOTERM_BP_FAT	GO:0036293~response to decreased oxygen levels	55	3.5668	3.11165e-08	2.22845	0.000266664	P27540, Q16236, P12931, Q99814, P84022, Q17RY0, P18146, Q86WV8, Q07869, P05026, P10415, Q01094, Q13153, Q92934, P13500, P40337, P35398, O43524, P16220, P04637, P37173, P60484, Q99967, P22681, P03905, Q92793, Q9UMX0, O60238, Q12791, P46531, Q9NRD5, O43463, Q00613, P21246, P11831, Q9H5I1, Q96EB6, Q13131, P08294, Q09472, Q03181, Q9HBZ2, Q15848, Q9H2X6, P00338, Q16665, P03915, Q13541, Q99801, Q16558,…
GOTERM_BP_FAT	GO:0033145~positive regulation of intracellular steroid hormone receptor signaling pathway	11	0.713359	3.28595e-08	8.76525	0.000281599	P10275, Q13309, O14686, Q13153, P21675, P17844, Q8TAP4, P09874, Q9BTK6, Q92841, Q15648
GOTERM_BP_FAT	GO:0051223~regulation of protein transport	107	6.93904	3.45819e-08	1.71438	0.000296358	Q99816, Q01082, P42771, Q9UBH0, Q14145, P84022, Q92673, P12270, O60493, P11142, Q9HAV4, P38936, Q7Z3B4, Q15466, P59046, Q92934, P13500, Q9H2B2, Q8IWX8, Q99728, O15516, P08238, P10124, P63244, P20749, Q13148, Q16539, Q6PJW8, P01584, A0A0B4J2F3, P60953, Q9Y2W2, Q9UMX1, O00555, P49286, P09874, O75084, Q9HD26, Q13133, P10071, P10827, P26368, Q16665, Q9BT88, P41235, Q12933, P30040, Q9Y261, Q14653, Q9N…
GOTERM_BP_FAT	GO:1903706~regulation of hemopoiesis	59	3.8262	3.48136e-08	2.15001	0.000298343	Q86U70, P27540, Q16236, P42771, P41182, P27986, O15360, Q96T37, Q00534, Q12948, P23769, P06400, Q14790, Q92934, Q8IYB5, Q86Y01, Q9Y2K1, Q01196, Q99873, Q3SYG0, O43524, P16220, P05412, P37173, Q16539, P56537, A0A0B4J2F3, P30480, P17542, P17931, P35222, P46531, Q13546, P26651, P10276, P04626, P01106, Q13118, P01100, Q9Y4K3, P62805, O14770, Q9NRR4, P10071, Q15848, P11474, P06729, P19525, Q16665, O43…
GOTERM_BP_FAT	GO:0071496~cellular response to external stimulus	50	3.24254	3.57273e-08	2.32541	0.000306171	P80188, Q16236, P22681, Q13573, P52565, Q08117, Q12772, Q15853, Q12778, Q17RY0, P11142, P15172, Q9NRD5, P11234, P61244, P56524, Q96RI1, Q9P2K8, P48436, Q86WV8, P21246, Q16666, P38936, Q13118, P11831, P37231, P01100, Q8TDY2, P10415, Q96EB6, Q13131, O14757, P18848, Q14790, P18847, Q92934, P11473, P02452, P19525, P27361, Q9Y261, Q15788, Q63ZY3, P04637, P05412, Q13309, P54646, P01019, P31749, P01584
GOTERM_BP_FAT	GO:0044772~mitotic cell cycle phase transition	81	5.25292	3.72361e-08	1.88358	0.0003191	Q9ULM6, Q13200, Q12834, P31947, O00571, P42771, P42773, P51532, O14901, P12270, P53350, A5YKK6, P61289, Q6STE5, P25054, Q9UIV1, P30304, Q00534, P38936, P28065, P10415, Q86SE8, P06400, O14757, Q01094, P15923, O95905, Q9GZU7, Q99873, P55345, Q9UFF9, P06748, P15927, P04637, Q13309, Q15910, P28070, P62258, Q00526, O00311, P60900, P60484, Q9P1W9, O75925, O75175, Q9H0Z9, Q96CS2, O43670, Q9NPI1, Q07666,…
GOTERM_BP_FAT	GO:0022613~ribonucleoprotein complex biogenesis	77	4.99351	3.94341e-08	1.9174	0.000337933	Q9ULM6, Q9H0D6, Q07021, O75494, O00571, P42771, P08865, P61353, P14678, Q15428, A5YKK6, P62899, Q9UIV1, Q01780, Q86WV8, O00303, Q13242, Q9Y265, Q9P2D1, Q13895, P26196, Q9HCS7, Q9NQT5, Q9Y3F4, Q9NQT4, Q9Y2X3, Q9NW64, Q9BVJ6, P06748, P22087, Q07955, P62312, Q13347, Q16637, Q96HR8, Q92879, Q53GS9, P60484, Q16594, Q15459, P56537, Q8WWY3, P46778, O95400, Q9NZN8, Q9UKV8, Q9Y2W2, Q9BZC1, Q9Y383, Q9BTL3,…
GOTERM_BP_FAT	GO:0031667~response to nutrient levels	68	4.40986	4.19434e-08	2.01183	0.000359432	P80188, Q16236, P12931, Q13573, Q12772, Q15853, Q12778, P10451, Q17RY0, P11142, P11234, P61244, Q9P2K8, Q86WV8, Q16666, P38936, Q07869, Q8TDY2, P10415, Q9UBC7, P13500, O95983, O43524, P04637, P05412, Q9NSA1, P37173, P35638, Q04206, P60484, P22681, P10912, P26651, P15172, P10276, Q9NRD5, Q96RI1, Q00613, P21246, Q13118, P11831, P37231, Q14258, Q96EB6, Q13131, P18848, Q92786, P18847, Q03181, Q15848,…
GOTERM_BP_FAT	GO:0051347~positive regulation of transferase activity	95	6.16083	4.30672e-08	1.77422	0.000369061	P46940, P01031, Q13200, P12931, Q12834, Q96RU7, P53779, Q92673, P53350, P61289, P11234, P35250, Q99683, Q13526, O75553, P38936, P28065, P22694, P61968, O75460, Q13153, Q92878, Q92934, Q13956, P00519, O43561, O43187, P24863, P37173, Q15910, P28070, P08238, Q5T686, Q13418, P01135, P60900, Q16539, P60484, A0A024R4Z4, P01584, P60953, P11362, P10912, P61024, O60563, O60934, P35226, Q12851, Q9UKE5, O60…
GOTERM_BP_FAT	GO:0038127~ERBB signaling pathway	35	2.26978	4.33445e-08	2.82663	0.000371436	Q99816, P46940, O43639, Q13882, P54257, P60953, P12931, P22681, O14964, P27986, P62993, P04626, O75886, P28482, P48436, P35070, P42566, Q16543, O43609, P19174, Q13956, P00519, P05067, P40818, Q13480, P37198, Q9UJM3, P0CG48, P01019, Q99962, P42336, P01135, P42679, Q12805, P31749
GOTERM_BP_FAT	GO:0090068~positive regulation of cell cycle process	49	3.17769	4.46096e-08	2.33338	0.000382276	O75175, Q01851, Q9ULM6, Q9H0Z9, Q71SY5, P60953, P11362, Q9NZN8, P31947, O00571, P35548, P42771, P12270, Q13362, A5YKK6, Q6STE5, Q9UIV1, A0AVK6, P35070, P38936, Q96LI5, Q86SE8, Q86X55, Q99623, P06400, Q01094, P27695, O75367, Q99569, Q92786, Q09472, P46100, P05067, O43502, Q99873, P39748, Q9UFF9, Q9BTK6, P06748, P04637, P0CG48, O94966, O60216, Q9H3D4, P01135, O00311, O15350, Q15648, P01584
GOTERM_BP_FAT	GO:0002521~leukocyte differentiation	76	4.92866	5.0109e-08	1.91645	0.000429392	P17275, P36402, P12931, P49917, P51449, P42771, P41182, P42226, P18146, P27986, O15360, P40259, Q86WV8, Q16666, Q00534, Q9P2D1, P10415, P23769, P06400, P15923, P02786, Q14790, Q92934, Q86Y01, Q9Y2K1, Q01196, P00519, Q3SYG0, P35398, P55347, P16220, P05412, P37173, Q02447, P20749, Q99967, Q16539, P16150, A0A0B4J2F3, P30480, P60953, P17542, P17931, P09874, P35222, Q13546, P10276, P04626, P56524, O75…
GOTERM_BP_FAT	GO:0001892~embryonic placenta development	26	1.68612	5.20063e-08	3.45298	0.000445647	P17275, P27540, P51178, Q99814, Q12830, P62993, A0AVK6, P28482, Q00613, P23769, Q14790, Q9Y5J3, Q16665, Q3SYG0, Q15788, Q13480, P08727, Q99750, O95863, P17676, O75190, Q02447, Q99967, Q15648, P31749, Q9BYW2
GOTERM_BP_FAT	GO:0009952~anterior/posterior pattern specification	42	2.72374	5.83477e-08	2.51005	0.000499973	P36894, Q86U70, P09629, P35227, O43248, P35548, Q12830, P84022, Q9NVX2, P35222, Q93074, P46531, O15550, O75593, Q96GD3, P50222, P11831, P09016, Q12948, P31276, P31273, Q99496, P31274, P26367, Q09472, P10071, Q9H2X6, Q9BWW4, P35680, P25490, Q99801, Q03164, Q9Y261, O95947, Q9H161, Q15796, Q13485, P35638, Q00444, Q05516, P13631, P40426
GOTERM_BP_FAT	GO:0009896~positive regulation of catabolic process	59	3.8262	6.01904e-08	2.11773	0.000515759	P27540, P54252, Q13200, Q16236, Q12834, Q96RU7, Q14145, Q12778, Q92673, P53350, A5YKK6, P61289, Q9UIV1, P25054, P50876, Q9UHD9, Q07869, P28065, Q969F2, Q15011, P49841, Q9UFF9, Q99728, P11940, Q9NSA1, P28070, P63244, P60900, P60484, O75925, P01584, Q8NE35, P21675, Q9UKV8, Q9UMX2, Q9UMX0, P68400, O60566, Q9UJX2, P50616, P26651, P46379, P42858, P01282, P48436, Q00613, P01106, O43765, Q13131, Q08043,…
GOTERM_BP_FAT	GO:0007517~muscle organ development	63	4.0856	6.06926e-08	2.05742	0.000520061	Q15475, P36894, O60356, P84022, P18146, O14793, O75593, Q13526, Q12948, Q9P2D1, P10415, P06400, Q02548, P49841, P17844, Q16586, Q9H161, P16220, Q02078, P37173, Q15911, P60484, Q16539, Q99967, Q8NB12, O60682, Q01851, O00512, A0A0B4J2F3, P11362, Q5T7U4, O15409, Q13643, P35222, Q92841, P46531, O00327, P15172, Q9NQ29, P56524, P50222, Q9UHJ3, P78337, P22736, P01100, Q96EB6, Q13131, P19793, Q08043, Q09…
GOTERM_BP_FAT	GO:1901522~positive regulation of transcription from RNA polymerase II promoter involved in cellular response to chemical stimulus	14	0.907912	6.06973e-08	6.19765	0.000520101	P19793, Q16236, Q09472, P18848, Q16665, Q15797, Q15853, Q99717, Q9Y261, Q15788, P46531, Q13485, P18850, O15198
GOTERM_BP_FAT	GO:0051149~positive regulation of muscle cell differentiation	26	1.68612	6.60732e-08	3.41503	0.000566153	A0A0B4J2F3, P60953, P35222, Q13469, P15172, Q9BWF3, Q99683, Q6STE5, Q13526, Q92585, P10415, P15923, Q08043, Q92786, Q15014, P10827, P49841, P00519, Q02078, Q15911, Q06413, P55291, Q13418, Q16539, Q8NB12, O75925
GOTERM_BP_FAT	GO:0007569~cell aging	26	1.68612	6.60732e-08	3.41503	0.000566153	P36894, F6WR09, Q92794, P42771, P41182, O00327, P05121, P38936, Q00534, P11831, P16104, P10415, Q96EB6, O14757, Q9H160, P17096, Q96LA8, P00519, P06748, P04637, P37198, Q9H3D4, Q13418, P60484, Q16539, Q99967
GOTERM_BP_FAT	GO:0050792~regulation of viral process	50	3.24254	6.71238e-08	2.28103	0.000575152	Q99816, Q12906, Q3LXA3, P14373, Q13573, Q07021, O00571, P51532, O60493, P11142, Q9P2K8, Q16666, P10415, Q96SB4, Q12824, P17844, P19387, P24928, P05412, P11940, Q15025, P54725, P03973, Q9UJV3, Q13148, Q15366, O15162, P16150, Q00403, O60563, Q13547, P46531, P26651, O00267, Q15633, P06241, P63272, Q14258, Q09472, Q92786, P19525, O75909, Q9UI12, Q13177, P62937, O00482, P63172, P23284, Q9C035, P08047
GOTERM_BP_FAT	GO:0048589~developmental growth	88	5.70687	6.7507e-08	1.80417	0.000578436	Q15475, Q8NAX2, P46940, F6WR09, P36894, Q6UB99, Q15797, P22466, P84022, P10451, O14793, Q02086, Q13526, Q9P2K8, P50542, Q12948, P56693, Q9P2D1, P10415, O14757, P48431, P49841, O60383, P46937, P35680, P00519, Q9H2B2, P55345, O43524, P16220, Q8TAF3, O14686, P37173, Q15910, Q13418, Q7Z5J4, Q92879, Q16539, P60484, O00512, A0A0B4J2F3, P60953, P11362, P10912, O60934, Q9GZV5, P35548, Q93074, P84243, P10…
GOTERM_BP_FAT	GO:0043433~negative regulation of sequence-specific DNA binding transcription factor activity	33	2.14008	7.10096e-08	2.8791	0.000608438	Q92769, Q9BZE0, P35548, P42771, Q9UMX1, Q14145, O00308, O94972, O75593, P56524, Q96RI1, Q9P2K8, Q99496, Q99623, P06400, Q96EB6, Q15466, P59046, O75928, Q92786, Q8N2W9, O15496, P55345, O43187, Q9Y261, Q93009, Q9NVW2, P63165, P03372, O14503, Q15910, P35638, O00255
GOTERM_BP_FAT	GO:0072359~circulatory system development	127	8.23606	7.13101e-08	1.60633	0.000611012	Q15475, P17275, F6WR09, P78310, Q99814, Q6ZW49, Q15797, P78413, P84022, P18146, Q6STE5, Q96T37, Q00839, Q9P2D1, P61968, Q6W2J9, P35869, O75360, P13500, Q01196, P46937, O95983, Q02078, Q9UJM3, P01135, Q16539, P01584, A0A0B4J2F3, P60953, Q9UMX1, P35222, P35609, F6M2K3, P46531, O15550, Q969H8, A0AVK6, P28482, P21246, P11831, P37231, Q92585, P26367, P10071, Q92786, P10826, Q16665, P02452, P19174, P27…
GOTERM_BP_FAT	GO:0072358~cardiovascular system development	127	8.23606	7.13101e-08	1.60633	0.000611012	Q15475, P17275, F6WR09, P78310, Q99814, Q6ZW49, Q15797, P78413, P84022, P18146, Q6STE5, Q96T37, Q00839, Q9P2D1, P61968, Q6W2J9, P35869, O75360, P13500, Q01196, P46937, O95983, Q02078, Q9UJM3, P01135, Q16539, P01584, A0A0B4J2F3, P60953, Q9UMX1, P35222, P35609, F6M2K3, P46531, O15550, Q969H8, A0AVK6, P28482, P21246, P11831, P37231, Q92585, P26367, P10071, Q92786, P10826, Q16665, P02452, P19174, P27…
GOTERM_BP_FAT	GO:0009991~response to extracellular stimulus	71	4.60441	7.13772e-08	1.95089	0.000611587	P80188, Q16236, P12931, Q13573, Q08117, Q12772, Q15853, Q12778, P10451, Q17RY0, P11142, P11234, P61244, Q9P2K8, Q86WV8, Q16666, P38936, Q07869, Q8TDY2, P10415, Q9UBC7, P13500, O95983, O43524, P04637, P05412, Q9NSA1, Q13309, P37173, P35638, Q04206, P60484, P22681, P10912, P10276, P26651, P15172, Q9NRD5, Q96RI1, Q00613, P21246, Q13118, P11831, P37231, P01100, Q14258, Q96EB6, Q13131, P18848, Q92786,…
GOTERM_BP_FAT	GO:0008630~intrinsic apoptotic signaling pathway in response to DNA damage	28	1.81582	7.27769e-08	3.21801	0.000623576	O60356, Q13573, P31947, Q14164, Q13362, P27986, P46379, Q16666, P38936, P61978, P55211, P10415, Q96EB6, Q01094, Q09472, Q92934, Q9H2X6, Q9H160, Q8N2W9, Q9Y5J5, P00519, Q9HBM6, P04637, Q9H3D4, O95863, P20749, O15350, Q16594
GOTERM_BP_FAT	GO:0007276~gamete generation	93	6.03113	7.39861e-08	1.76724	0.000633934	Q9Y3Y4, P51531, F6WR09, P31689, B4DXW7, P78310, P12931, Q9H0D6, P52594, P14373, P35527, Q15797, P41182, Q9NPE6, Q99717, Q8N6L0, Q8IZU1, Q8NI51, Q8NEA9, Q8TBZ2, Q9Y265, Q12948, P10415, Q99496, Q86SE8, Q96SB4, Q01094, P26196, Q02548, Q92934, O75952, O60383, Q9H160, Q92526, Q3SYG0, O15516, O43524, Q8TAF3, P54727, Q96PU8, O14686, Q92879, Q49AS9, Q6ZRH7, O75925, P48378, Q9BZC1, Q9UMX2, Q8N9W6, P35222,…
GOTERM_BP_FAT	GO:0001933~negative regulation of protein phosphorylation	66	4.28016	7.4558e-08	2.00731	0.000638833	Q8N1N5, P31689, P14373, P31947, Q96RU7, P42771, P78318, Q12778, P42773, Q92673, Q13610, P53350, P25054, Q13526, P38936, P06400, P59046, O75367, Q96S59, Q9Y3F4, Q9GZU7, P00519, P06748, Q92831, P05412, Q9UJM3, Q15025, Q13418, Q96EV8, Q0VD86, P63244, O00255, Q96HR8, P60484, Q13148, P04792, P01584, O43639, Q13882, P22681, O75376, O15379, Q9GZV5, Q8TAP4, P61981, Q15633, P01106, Q86Z23, Q96EB6, P26367,…
GOTERM_BP_FAT	GO:0001817~regulation of cytokine production	87	5.64202	8.52001e-08	1.80221	0.000729983	P46940, P01031, P27540, Q9Y6M1, Q01082, Q3LXA3, P12931, Q92769, P14373, Q07021, O00571, P41182, Q9UBH0, P84022, P42226, P18146, P27986, O14802, Q08211, P31483, Q13526, P05121, Q16666, Q13568, Q04864, P59046, P13500, Q01196, P17181, P00519, P35398, P16220, Q9UJM3, Q99732, P10124, P35638, Q04206, P20749, Q16539, Q15366, P04792, O15160, P01584, P16150, A0A0B4J2F3, P30480, P12956, P11362, Q9H467, Q14…
GOTERM_BP_FAT	GO:0031668~cellular response to extracellular stimulus	40	2.59403	8.76025e-08	2.54311	0.00075056	P80188, Q16236, P22681, Q13573, Q08117, Q12772, Q12778, Q15853, Q17RY0, P15172, P11142, Q9NRD5, P11234, P61244, Q9P2K8, Q96RI1, Q86WV8, P21246, Q16666, Q13118, P38936, P11831, P37231, P01100, Q8TDY2, P10415, Q96EB6, Q13131, P18848, P18847, P11473, P02452, P19525, Q9Y261, Q15788, Q63ZY3, P04637, P05412, Q13309, P54646
GOTERM_BP_FAT	GO:0032386~regulation of intracellular transport	75	4.86381	9.00721e-08	1.89925	0.00077171	P36894, P54257, P12931, P31947, P42771, Q12772, Q14145, P84022, Q92673, P12270, O60493, O14802, P27986, Q9BWF3, P49790, Q9HAV4, P38936, Q7Z3B4, O95429, Q9Y265, P23769, P59046, P49841, P13500, Q9NW64, Q9NQ11, Q969M3, Q8IWX8, Q99728, P04637, P08238, Q99732, Q9BZL1, P20749, Q16539, Q9BYW2, P01584, P60953, P36873, Q07666, O15379, Q9Y2W2, Q9GZV5, Q9UMX1, Q9ULX6, P09874, O60238, P33176, P04626, Q9Y4C2,…
GOTERM_BP_FAT	GO:0033148~positive regulation of intracellular estrogen receptor signaling pathway	9	0.583658	9.04313e-08	10.7574	0.000774786	P10275, Q13309, O14686, Q13153, P17844, P09874, Q9BTK6, Q92841, Q15648
GOTERM_BP_FAT	GO:0009057~macromolecule catabolic process	153	9.92218	9.24825e-08	1.52269	0.000792354	Q99816, Q9ULM6, P54252, Q13200, Q8IZH2, Q9HAU4, P01130, Q12834, P78317, P42771, P08865, Q14145, P84022, Q92673, Q8TC71, P12270, O60493, A5YKK6, P25054, Q9UIV1, P50876, Q8TBB1, Q92922, Q9UHD9, P28065, Q969F2, Q15011, P26196, Q14790, O00560, Q93009, Q99728, Q9UFF9, O15516, P40818, P11940, P36871, P08238, P28070, Q04206, Q9GZM7, P63244, Q16594, P01584, Q96G75, Q96IV0, P22681, Q9NZN8, O00273, Q9UKV8,…
GOTERM_BP_FAT	GO:1903312~negative regulation of mRNA metabolic process	16	1.03761	1.01247e-07	5.1687	0.000867414	P26368, P22626, O60563, O75494, Q9BZC1, Q07021, Q99728, P50616, P11940, O00267, P26599, P62995, Q13242, O95429, P61978, P98175
GOTERM_BP_FAT	GO:1901698~response to nitrogen compound	121	7.84695	1.11405e-07	1.61594	0.000954397	P46940, P17275, Q15797, P84022, O14901, P18146, O14793, Q09028, Q99683, P61244, Q8N8Y2, O14654, Q92922, P38936, Q13568, P22694, P10415, Q13153, Q92934, P13500, P22626, O43524, Q9UJM3, Q15910, P08238, Q04206, Q16539, P56537, P01584, O75376, Q9UKV8, P09874, P35222, P35609, P21549, P46531, P41743, P28482, P21246, Q00613, P06241, Q13118, P01106, P37231, P01100, Q13131, P27695, Q9Y618, P02452, P00338,…
GOTERM_BP_FAT	GO:0019079~viral genome replication	28	1.81582	1.11581e-07	3.1573	0.000955902	Q12906, P60953, O00571, P46531, P56545, P11142, O00267, Q13363, Q9P2K8, Q15633, Q16666, Q96SB4, Q92786, Q12824, P13500, P19525, O75909, O43504, P62937, P11940, O00482, P23284, Q15025, P54725, P03973, Q15366, Q15365, O15162
GOTERM_BP_FAT	GO:1901653~cellular response to peptide	56	3.63165	1.21478e-07	2.12491	0.00104064	Q9UIH9, P12931, Q96RU7, Q12778, O14901, Q99459, P27986, O14793, P62993, P61244, Q8N8Y2, Q86WV8, O14654, Q92922, P22694, O60343, Q13153, P13500, Q92831, O43524, P16220, Q9NSA1, Q9UJM3, Q04206, O00255, P01584, P10912, P09874, P61981, P35609, P41743, Q96RI1, P28482, P06241, Q00613, P01106, Q13118, P37231, P22736, Q96EB6, Q13131, P27695, Q15848, P11474, Q13541, O43353, P27361, Q96CP1, Q9UI12, Q13480,…
GOTERM_BP_FAT	GO:0051348~negative regulation of transferase activity	61	3.9559	1.30862e-07	2.04232	0.00112099	Q8N1N5, P31689, Q13200, P12931, P14373, Q12834, P31947, Q96RU7, Q14240, P42771, P42773, Q92673, P53350, P61289, O14793, P25054, P38936, P28065, P06400, O75367, P49841, P00519, P06748, Q92831, P04637, Q96EZ8, Q9UJM3, P28070, Q13418, Q0VD86, Q96EV8, P63244, O00255, P60900, P60484, P04792, P01584, Q13882, P22681, Q9GZV5, Q96BK5, P61981, O60566, Q9UJX2, P26651, Q15633, P37231, Q96EB6, Q15848, O43609,…
GOTERM_BP_FAT	GO:0007173~epidermal growth factor receptor signaling pathway	30	1.94553	1.31844e-07	2.98816	0.0011294	P46940, Q99816, O43639, Q13882, P60953, P54257, P12931, P22681, O14964, P27986, P62993, O75886, P48436, P35070, P42566, O43609, P19174, Q13956, P00519, P05067, Q13480, P37198, P0CG48, Q9UJM3, P01019, Q99962, P42336, P01135, Q12805, P31749
GOTERM_BP_FAT	GO:0022008~neurogenesis	177	11.4786	1.33391e-07	1.46207	0.00114264	Q15475, P46940, P26378, Q01082, P54257, Q9P242, Q13573, Q12834, P49917, P42773, Q92673, O43610, O60493, Q6STE5, A0A1B0GTE8, Q96E66, Q6IQ32, O75553, Q49AR9, P10415, Q9P2D1, P61968, O43379, P06400, Q96FJ2, P26196, Q13153, P13500, Q8WWV3, Q01196, Q6NW34, P46937, Q99873, Q9H2B2, O43186, O43524, Q02078, Q15911, Q15910, P62258, Q96RJ6, Q04206, Q96EV8, P28370, P61964, Q13761, O43639, A0A0B4J2F3, P60953,…
GOTERM_BP_FAT	GO:0048699~generation of neurons	168	10.8949	1.37109e-07	1.47976	0.00117447	Q15475, P46940, P26378, Q01082, P54257, Q9P242, Q13573, Q12834, P49917, Q92673, O43610, O60493, Q6STE5, A0A1B0GTE8, Q96E66, Q6IQ32, O75553, Q49AR9, P10415, Q9P2D1, P61968, P06400, Q96FJ2, P26196, Q13153, Q8WWV3, Q01196, Q6NW34, P46937, Q99873, Q9H2B2, O43186, O43524, Q02078, Q15911, Q15910, P62258, Q96RJ6, Q04206, Q96EV8, P28370, P61964, Q13761, O43639, A0A0B4J2F3, P60953, Q14444, P52565, Q9UMX1,…
GOTERM_BP_FAT	GO:0060322~head development	102	6.61479	1.37942e-07	1.69329	0.0011816	P54257, Q15797, Q12830, Q9GZX9, O75553, P10415, Q9P2D1, O43379, Q01094, O75360, Q92934, O60806, P35680, Q9H2B2, O95983, O43524, Q15911, Q15910, P62258, P28370, P60953, P12956, O15409, O00555, P35222, F6M2K3, P84243, P46531, P28482, P06241, P21246, P01106, P11831, P43699, P10071, Q92786, P26367, Q8TAQ2, P10826, P00338, P02452, Q16665, P27361, P05067, P31939, Q15788, O43251, Q06413, Q9UIW0, P21453,…
GOTERM_BP_FAT	GO:0071417~cellular response to organonitrogen compound	75	4.86381	1.38323e-07	1.87934	0.00118487	Q9UIH9, P12931, Q92769, Q96RU7, Q12778, O14901, Q17RY0, P18146, Q99459, P27986, O14793, P62993, P61244, Q8N8Y2, Q86WV8, O14654, Q92922, P22694, O60343, Q13153, Q92934, P13500, P00519, P08123, Q92831, O43524, P16220, Q9NSA1, Q9UJM3, Q15910, Q04206, O00255, P01584, Q8NE35, P10912, P21675, P09874, P61981, P35222, P35609, P51693, P41743, Q96RI1, P48436, P28482, P06241, Q00613, P01106, Q13118, P37231,…
GOTERM_BP_FAT	GO:0008544~epidermis development	54	3.50195	1.39028e-07	2.15147	0.0011909	Q99816, Q8NAX2, Q86U70, Q92769, P35527, P31947, P22466, Q14145, P78545, Q9Y6Q9, P02533, O76013, Q96E66, Q07869, O76011, P10415, Q86YZ3, O75367, P19012, Q9HAV5, Q15517, P46937, P08779, Q9H161, Q9UJM3, Q15910, Q15323, Q04206, Q8NEY8, P60953, P11362, P35548, Q9UMD9, P35222, O43679, Q13547, P46531, P26651, Q7Z3Z0, P48436, Q9NS68, P31276, Q9UNE0, P26367, Q03181, P11473, Q96CP1, Q99697, Q13480, Q9H3D4,…
GOTERM_BP_FAT	GO:1900034~regulation of cellular response to heat	23	1.49157	1.46376e-07	3.61724	0.0012538	Q96EB6, P27694, Q09472, P49841, Q9BVL2, P78406, Q92793, P27361, P52948, P15927, P12270, P11142, P37198, P08238, P62258, P49790, O95816, P28482, Q00613, Q96HA1, O75190, Q7Z3B4, O95429
GOTERM_BP_FAT	GO:0061138~morphogenesis of a branching epithelium	38	2.46433	1.51928e-07	2.5661	0.00130133	Q15475, P12931, P09629, P11362, P35548, P35222, P62136, P10275, P46531, Q9Y5V3, P62993, Q06710, Q96T37, P48436, P01106, P11831, P56693, P10415, Q99623, P43699, P10071, Q92786, Q13153, O43609, P11473, Q99502, P46937, P35680, Q99697, Q99801, P09603, P03372, P37173, P01019, Q9H3D4, Q13485, Q13418, Q15648
GOTERM_BP_FAT	GO:0019080~viral gene expression	40	2.59403	1.57454e-07	2.49013	0.00134863	Q00403, P14373, P46778, Q13573, O60563, P61353, P08865, Q15853, P51532, P30050, Q13547, P12270, P46531, O00267, P26651, P62899, P49790, Q9P2K8, P63272, Q7Z3B4, O00303, P62244, P62701, P60866, Q09472, Q9BVL2, Q12824, P78406, Q14152, P52948, P24928, P19387, P05412, P37198, P26599, Q9UJV3, Q96HA1, Q13148, P08047, Q15366
GOTERM_BP_FAT	GO:0042771~intrinsic apoptotic signaling pathway in response to DNA damage by p53 class mediator	17	1.10246	1.57614e-07	4.72545	0.00135	Q96EB6, O60356, Q09472, Q9H2X6, Q13573, Q9H160, Q9Y5J5, Q9HBM6, P04637, Q13362, P46379, Q9H3D4, Q16666, P38936, P20749, O15350, Q16594
GOTERM_BP_FAT	GO:0009314~response to radiation	68	4.40986	1.58669e-07	1.94445	0.00135903	P17275, P49917, Q6ZW49, P29692, P53779, P62136, P18146, P27986, Q9BWF3, P62993, P13646, P02533, Q9P2K8, Q16666, P30304, Q9BQ04, P38936, P55211, P10415, Q9NVH2, O14757, P13500, Q9Y2K1, P46937, Q03164, P39748, O15516, P16220, P04637, P05412, O14503, P28715, Q14683, Q04206, O00255, P20749, Q16539, O75925, P36873, P12956, P21675, Q92793, P09874, P21246, Q00613, P01106, P01100, P16104, O14770, Q96EB6,…
GOTERM_BP_FAT	GO:0007519~skeletal muscle tissue development	37	2.39948	1.58726e-07	2.60145	0.00135951	Q15475, O00512, A0A0B4J2F3, O60356, Q5T7U4, O15409, P35222, Q92841, P18146, P46531, O00327, P15172, O14793, P56524, P50222, P78337, P01100, P22736, P10415, P06400, Q13131, Q08043, Q02548, Q09472, P18847, P60660, P23276, O75604, Q99697, P17844, O94966, Q06413, Q16539, Q99967, Q13887, Q8NB12, O60682
GOTERM_BP_FAT	GO:0048645~organ formation	20	1.29702	1.6023e-07	4.05174	0.00137239	Q15475, Q01860, P36894, P10071, O43609, P11362, Q99502, O43248, P27361, P35222, P10275, P46531, Q06413, P37173, Q6STE5, O75593, Q9H3D4, Q06710, P78367, P28482
GOTERM_BP_FAT	GO:0001816~cytokine production	92	5.96628	1.66796e-07	1.7427	0.00142859	P01031, P27540, Q9Y6M1, Q01082, Q3LXA3, P12931, Q92769, P14373, O94916, Q07021, O00571, P41182, Q9UBH0, P84022, P42226, P18146, Q13469, P27986, O14802, Q08211, P31483, Q13526, P05121, Q16666, Q13568, Q04864, P59046, P13500, Q01196, P17181, P00519, P35398, P16220, Q9UJM3, P10124, P35638, Q04206, P20749, Q16539, Q15366, P04792, O15160, P01584, P16150, A0A0B4J2F3, P30480, P12956, P11362, Q9H467, Q14…
GOTERM_BP_FAT	GO:0048562~embryonic organ morphogenesis	52	3.37224	1.76055e-07	2.1732	0.00150783	Q15475, P05549, P36402, H0YCU6, O43248, P84022, Q6ZRY4, O75593, Q9P2D1, P23769, Q02548, Q15562, P35680, P46937, Q9H161, P37173, Q12951, P78367, Q02447, Q99967, Q9BYW2, P09629, P11362, P35227, Q9UMX1, P35222, Q93074, P46531, O15550, Q06710, P28482, P48436, P11831, P29323, P09016, P31274, P26367, Q92786, P10071, P10826, Q9H2X6, Q16665, Q99502, P27361, Q99697, Q92997, Q15796, Q9UIW0, Q06413, Q99750,…
GOTERM_BP_FAT	GO:0043393~regulation of protein binding	38	2.46433	1.76622e-07	2.55168	0.00151268	O95995, P12931, P60953, Q9UBB9, P21675, Q08117, Q96RU7, Q92673, P62136, P53350, Q99932, P11234, Q6STE5, P56524, Q08379, Q13526, Q00613, Q07869, Q14194, Q13569, P10415, O15197, Q86X55, Q15011, Q09472, P49841, Q15848, Q9H2X6, P27361, Q99801, P05067, P00519, Q12933, Q06413, P08238, P03973, Q96EV8, O00255
GOTERM_BP_FAT	GO:0043900~regulation of multi-organism process	63	4.0856	1.82679e-07	1.99739	0.00156452	Q12906, Q99816, Q3LXA3, Q9HAU4, P14373, Q13573, Q07021, O00571, P51532, O60493, P11142, Q9BXF9, Q9P2K8, Q16666, Q9NP55, P10415, Q96SB4, Q12824, Q92934, P17844, Q3SYG0, P19387, P24928, P05412, P11940, Q15025, P54725, P03973, Q9UJV3, Q13148, Q15366, O15162, P16150, Q00403, A0A0B4J2F3, O60563, Q13547, P46531, P26651, O00267, Q15633, P06241, P63272, Q9Y4K3, Q14258, Q09472, Q92786, P19525, O75909, Q9B…
GOTERM_BP_FAT	GO:0035019~somatic stem cell population maintenance	22	1.42672	1.86699e-07	3.70363	0.00159891	Q01860, Q86U70, P48431, O00512, Q99814, P49917, P35680, P46937, Q9Y6X8, P19387, O43679, P24928, Q15796, Q9UKW6, Q13485, Q06710, Q9H9S0, P48436, Q13118, Q15906, P40763, P23769
GOTERM_BP_FAT	GO:0045937~positive regulation of phosphate metabolic process	136	8.81971	2.02259e-07	1.54962	0.00173206	P46940, O75815, P27540, P78318, P53779, P84022, O14793, Q99683, O75553, P38936, P22694, O60504, P10415, P61968, Q13153, Q92878, Q92934, O60383, P13500, Q9HAV5, Q13956, O00560, Q99873, O43187, P24863, Q15910, P08238, P01135, P63244, Q16539, O60519, A0A024R4Z4, P01584, P16150, P60953, P61024, O60934, Q12851, Q9UKE5, P35222, O75674, Q13094, Q02747, Q9Y5V3, P01282, Q969H8, P28482, O75084, Q00613, P06…
GOTERM_BP_FAT	GO:0010562~positive regulation of phosphorus metabolic process	136	8.81971	2.02259e-07	1.54962	0.00173206	P46940, O75815, P27540, P78318, P53779, P84022, O14793, Q99683, O75553, P38936, P22694, O60504, P10415, P61968, Q13153, Q92878, Q92934, O60383, P13500, Q9HAV5, Q13956, O00560, Q99873, O43187, P24863, Q15910, P08238, P01135, P63244, Q16539, O60519, A0A024R4Z4, P01584, P16150, P60953, P61024, O60934, Q12851, Q9UKE5, P35222, O75674, Q13094, Q02747, Q9Y5V3, P01282, Q969H8, P28482, O75084, Q00613, P06…
GOTERM_BP_FAT	GO:0051052~regulation of DNA metabolic process	62	4.02075	2.08551e-07	2.00287	0.0017859	P12931, Q9UBB9, Q6ZW49, Q9HC52, P42771, P41182, P42226, P35250, Q92567, P38936, Q00839, Q9UQE7, P09651, Q86SE8, O14757, Q9NQT5, P02786, Q92878, P49841, O95983, Q93009, P06748, P15927, P04637, Q96EZ8, P05412, Q14683, O00311, O00255, P60953, P11362, O00273, O95677, O60934, P43351, Q96BK5, P09874, P35222, O75674, Q86V81, A0AVK6, P28482, Q00613, O00167, Q96NB3, P01106, P37231, P16104, Q96EB6, Q01860,…
GOTERM_BP_FAT	GO:0017038~protein import	57	3.6965	2.24327e-07	2.07082	0.00192086	P36894, Q01082, O14787, P41182, Q14145, P84022, P12270, P27986, P49790, P50542, P38936, Q7Z3B4, P59046, Q92973, P49841, Q9NW64, Q9Y2X3, Q8IWX8, O60684, P05412, P08238, Q99732, P20749, Q16539, P01584, Q9P2R6, P34932, O15379, Q9GZV5, Q9UMX1, P09874, P35222, P50616, P28482, O75084, Q9H1M0, Q99623, Q96EB6, Q01860, Q96HA7, Q9UNE0, P10071, P10827, Q9BVL2, P78406, P27361, Q93062, P52948, Q9NZU7, P37198,…
GOTERM_BP_FAT	GO:1905114~cell surface receptor signaling pathway involved in cell-cell signaling	80	5.18807	2.26505e-07	1.81444	0.00193949	Q86U70, Q9Y3Y4, Q13200, P36402, Q9HCK8, Q9HAU4, P12931, Q08117, O00571, P84022, Q12778, P51532, P18146, P62136, O60493, P61289, Q13526, P25054, Q9P1Z2, P28065, P56693, Q9UBP4, Q969F2, H3BTQ1, O60381, P48431, O75360, P49841, Q99471, P46937, Q8N2W9, P00519, Q9NZC7, O43524, Q07954, P28070, Q13418, P35638, P24592, P98170, P63244, P60900, P60484, Q16539, O00512, P60953, Q9NPI1, Q9UKV8, Q9BZC1, Q9GZV5,…
GOTERM_BP_FAT	GO:0000288~nuclear-transcribed mRNA catabolic process, deadenylation-dependent decay	22	1.42672	2.42993e-07	3.65219	0.00208052	O75175, Q9ULM6, Q9NPI6, Q8NE35, P26196, Q9NQT5, Q9UPQ9, Q9NQT4, Q9Y4Y9, Q9NZN8, Q9UKV8, Q14240, Q9UFF9, Q9NPD3, P62312, P50616, P26651, A5YKK6, P11940, Q9HCJ0, Q9UIV1, Q96LI5
GOTERM_BP_FAT	GO:1900180~regulation of protein localization to nucleus	43	2.78859	2.47931e-07	2.35763	0.00212276	P36894, P12931, O15379, Q9GZV5, Q9BZE0, Q9UMX1, P42771, Q14145, P09874, Q96BK5, P84022, P12270, P27986, P53350, Q13526, P06241, O75084, Q7Z3B4, P38936, Q96EB6, Q01860, Q96HA7, Q9UNE0, P59046, P10071, Q9BVL2, P10827, P49841, Q93062, Q8IWX8, Q96EZ8, Q9NZU7, P49368, P37198, P08238, Q99750, Q99732, Q13485, P20749, Q16539, P31749, Q15648, P01584
GOTERM_BP_FAT	GO:0007179~transforming growth factor beta receptor signaling pathway	35	2.26978	2.72919e-07	2.63108	0.00233645	P36894, P12931, Q9HAU4, P22681, Q13573, Q9BPW5, Q15797, P09874, P84022, Q99717, O14793, O75593, Q13526, Q13118, P01100, O15198, Q96EB6, P43699, Q9Y3F4, P13500, Q9H2X6, O60383, Q9H160, O00560, P08123, P16220, P05412, Q15796, P37173, P0CG48, P08238, Q13485, O00255, Q99967, Q9Y624
GOTERM_BP_FAT	GO:0007420~brain development	97	6.29053	2.75888e-07	1.69504	0.00236184	Q86U70, P36894, Q9HCK8, P12931, Q9H0D6, P54257, H0YCU6, P60709, Q15797, Q12830, Q9GZX9, Q86WV8, O75553, Q00534, P50542, P62995, Q12948, P23769, Q9P2D1, P10415, O43379, Q01094, P48431, Q9HCS7, Q02548, O75360, P49841, Q92934, Q9BWW4, O60806, P35680, P00519, O95983, Q9H2B2, P35398, O43524, P16220, Q07954, Q15911, P37173, Q15910, P62258, O00255, P60484, P28370, Q9P2R6, Q9BYW2, Q01851, P60953, P12956,…
GOTERM_BP_FAT	GO:0043414~macromolecule methylation	49	3.17769	2.79604e-07	2.2018	0.00239362	Q9UBL3, Q13573, Q6ZW49, P35222, P14678, Q9C005, Q13610, O15550, Q9NRD5, Q8NI51, Q8NEZ4, O43463, Q96RI1, P49711, Q9H5I1, P01100, Q86X55, Q96EB6, Q6W2J9, O75367, Q02548, Q12824, P49841, P46100, Q8WWB3, Q9UMN6, O43151, Q15291, Q96LA8, Q03164, Q99873, P55345, P22087, Q15022, Q15047, O14686, Q7KZ85, Q15910, Q13485, P42336, Q9UET6, P10242, O00255, P61964, Q9H7B4, Q8NB12, Q96CB9, Q9BYW2, Q9P0U4
GOTERM_BP_FAT	GO:1900739~regulation of protein insertion into mitochondrial membrane involved in apoptotic signaling pathway	14	0.907912	2.85427e-07	5.57789	0.00244341	P04637, Q01094, Q96FJ2, Q13625, Q14790, Q92934, Q9H3D4, P62258, Q96KQ4, P31947, Q04917, O15350, P61981, P10415
GOTERM_BP_FAT	GO:1900740~positive regulation of protein insertion into mitochondrial membrane involved in apoptotic signaling pathway	14	0.907912	2.85427e-07	5.57789	0.00244341	P04637, Q01094, Q96FJ2, Q13625, Q14790, Q92934, Q9H3D4, P62258, Q96KQ4, P31947, Q04917, O15350, P61981, P10415
GOTERM_BP_FAT	GO:0035239~tube morphogenesis	59	3.8262	2.85741e-07	2.02645	0.00244609	Q15475, P36402, P12931, H0YCU6, P84022, P62136, Q6ZRY4, O75593, Q86WV8, Q96T37, P56693, P22694, Q9P2D1, P10415, P61968, Q13153, Q15562, P46937, P35680, P37173, Q13418, Q99967, Q9BYW2, P09629, P35548, Q9UMX1, P35222, Q93074, P10275, P46531, O15550, P10276, Q9Y5V3, Q06710, P48436, P01106, P11831, Q9Y4K3, Q99623, P43699, Q9UNE0, P10071, O43609, P11473, Q16665, Q99502, Q99697, Q99801, Q92997, P03372,…
GOTERM_BP_FAT	GO:0060213~positive regulation of nuclear-transcribed mRNA poly(A) tail shortening	9	0.583658	3.07116e-07	9.77942	0.00262883	P50616, P26651, P11940, A5YKK6, Q8NE35, Q9UPQ9, Q9HCJ0, Q9UIV1, Q9UKV8
GOTERM_BP_FAT	GO:0060211~regulation of nuclear-transcribed mRNA poly(A) tail shortening	9	0.583658	3.07116e-07	9.77942	0.00262883	P50616, P26651, P11940, A5YKK6, Q8NE35, Q9UPQ9, Q9HCJ0, Q9UIV1, Q9UKV8
GOTERM_BP_FAT	GO:0030278~regulation of ossification	38	2.46433	3.17984e-07	2.4956	0.00272173	P36894, P05549, P35548, Q15797, Q9UMX1, P84022, Q99717, P35222, Q9GZX9, P46531, P50616, Q9NSY1, P56524, P28482, P48436, Q00534, P10415, Q6W2J9, O75928, Q08043, P10071, P11474, Q16665, P27361, P17844, P09603, Q06413, Q9H3D4, P21453, P10124, Q13418, Q9BXL5, P40189, P17676, Q92753, Q05516, O00255, Q16539
GOTERM_BP_FAT	GO:1902275~regulation of chromatin organization	35	2.26978	3.19188e-07	2.61464	0.00273202	Q9Y3Y4, Q9NPI1, O75478, P17542, Q13573, Q6ZW49, P41182, Q9ULX6, P35222, P12270, Q13363, Q8NI51, P49711, P23769, Q96EB6, Q01860, O14757, Q6W2J9, Q01105, O75367, Q02548, Q12824, P46100, Q6PL18, Q9H160, Q9UMN6, P17096, P27361, Q03164, P04637, Q15047, Q7KZ85, Q13485, P10242, P01584
GOTERM_BP_FAT	GO:0034599~cellular response to oxidative stress	44	2.85344	3.31828e-07	2.30665	0.00284006	P27540, P80188, Q16236, P12931, Q92769, Q99814, Q9Y6E0, P35227, Q9HC52, Q9UMX0, P43351, P09874, Q12778, P42226, P30793, Q13547, Q13546, O00327, Q99683, Q6IQ32, Q00613, Q9NR28, P01100, P10415, Q96EB6, Q13131, P08294, P27695, P18848, Q00597, Q9NQ11, Q16665, Q9UBX5, Q96CP1, P00519, Q12933, O43524, P04637, Q15910, Q04206, P63244, Q14103, Q9HAW0, P04792, P31749
GOTERM_BP_FAT	GO:0051049~regulation of transport	209	13.5538	3.47702e-07	1.39092	0.00297572	P42771, Q9UBH0, Q92673, P11142, P49790, Q7Z3B4, Q16322, Q9P2D1, Q15466, P59046, Q2M1V0, Q92934, Q8IWX8, P62258, P10124, O60519, Q6PJW8, P22681, O75376, Q2M2I8, P09874, P49286, P35609, Q12791, Q9P2B4, P46531, P41743, P42858, O75084, P01106, P37231, P51788, Q9HD26, P10071, P26368, P41235, O76070, P23276, P19174, P27361, O15496, P01019, Q04917, O15350, P09681, P31749, P36894, P01031, P14373, P31947,…
GOTERM_BP_FAT	GO:2000027~regulation of organ morphogenesis	47	3.04799	3.4992e-07	2.22926	0.00299467	Q15475, P36894, P05549, Q13200, P60953, Q9HAU4, P09629, P11362, O43248, O15409, P35222, Q93074, P10275, P46531, P61289, Q9Y5V3, Q06710, P48436, P21246, O75084, P01106, P28065, Q12948, P10415, Q99623, Q86X55, Q01860, Q6W2J9, P19793, Q9NQL9, O43609, P11473, Q99502, P35680, P00519, Q92997, Q3SY56, P03372, P09603, P0CG48, P37173, P28070, P01019, Q13485, P60900, Q99967, Q15648
GOTERM_BP_FAT	GO:0008104~protein localization	271	17.5746	3.55259e-07	1.32319	0.0030403	P46940, Q15475, P55735, O14787, Q9Y2L5, P42771, Q9UBH0, Q92673, P11142, P49790, O15320, Q7Z3B4, Q969F2, Q15466, P59046, O75367, Q92934, Q8IUH5, Q92526, Q8IWX8, O60216, P62258, P10124, Q9UJV3, Q6PJW8, P09874, P49286, Q9UKE5, Q86UP2, P35609, P46531, Q5VV41, O75674, Q13094, P41743, O75886, O75084, P06241, P37231, P62244, Q9HD26, P10071, P26367, P26368, Q9UBX5, O76070, P41235, P27361, P01019, Q8IYI6,…
GOTERM_BP_FAT	GO:0006796~phosphate-containing compound metabolic process	330	21.4008	3.57752e-07	1.27939	0.00306159	P46940, P27540, Q13200, Q99986, P42771, P78318, P42773, Q92673, Q13470, P11142, Q8IZX4, O14793, Q99683, O75553, P28065, O60504, P22694, Q13569, Q96SB4, P59046, O75367, Q92934, Q9BUB5, Q13956, Q99873, O43187, Q02078, Q9UBF8, P28070, P36871, P52630, P62258, P00846, P01135, O60519, Q13761, A0A024R4Z4, Q6PJW8, P16150, P22681, O75478, O75376, Q92905, O60934, Q2M2I8, Q8TAP4, P09874, Q9UKE5, P35609, Q9B…
GOTERM_BP_FAT	GO:0007254~JNK cascade	38	2.46433	3.67046e-07	2.48196	0.00314101	P31689, P60953, O75376, O15379, Q12851, P53779, Q9UKE5, Q13546, Q99683, Q15052, O75084, Q9NS68, Q9Y4K3, Q9Y6K9, Q8TDY2, O75460, Q9UNE0, Q13153, Q9H2X6, Q9HAV5, O43353, O00560, Q12933, O43187, Q92997, O15534, Q13480, P0CG48, Q99750, P45984, Q96EV8, O00255, Q16512, Q9UER7, O15350, P31749, Q13227, P01584
GOTERM_BP_FAT	GO:0071822~protein complex subunit organization	197	12.7756	3.71222e-07	1.40661	0.00317668	P55735, P80188, Q92925, O14787, P78317, Q92673, O43482, P11142, Q09028, Q6STE5, P49790, Q8N684, O15320, Q8TBB1, Q92922, Q7Z3B4, Q16322, Q01105, O75367, Q92934, Q9Y2K1, Q99877, Q92526, P55209, Q53ET0, P01135, Q92794, Q92793, P09874, P35609, Q99661, Q9Y676, P01106, Q9HD26, Q9Y572, P03886, Q8TAQ2, Q00597, P43005, P27361, Q92506, Q9NXV2, Q8IYI6, Q969G3, O15350, Q9H2W6, Q9UBL3, P14373, P11234, P62993,…
GOTERM_BP_FAT	GO:0001503~ossification	60	3.89105	3.71783e-07	1.99765	0.00318148	P17275, P36894, P05549, Q15797, Q99717, P84022, P10451, Q9GZX9, Q14192, Q08211, Q00534, Q00839, Q12948, P10415, O60506, Q6W2J9, P48431, O75928, Q01196, P17844, O14604, Q9NZC7, P22087, P10124, Q13418, Q02447, O00255, Q13761, Q9GZV5, P35548, Q9UMX1, P35222, P84243, P46531, P50616, Q9NSY1, P56524, Q86V81, P48436, P21246, Q13118, Q9Y4K3, Q08043, P10071, P10827, P11474, P02452, Q16665, P49327, P07910,…
GOTERM_BP_FAT	GO:0045598~regulation of fat cell differentiation	28	1.81582	3.73396e-07	2.98816	0.00319526	Q9Y3R0, Q96RU7, Q9GZV5, P51449, Q8TAP4, P35548, P84022, Q12778, O00327, P26651, Q06455, Q86Z23, P37231, Q86X55, P23769, Q96EB6, Q01094, Q15848, Q03181, P35398, P16220, P35638, P17676, Q05516, Q16539, O60519, Q13887, P31749
GOTERM_BP_FAT	GO:0050657~nucleic acid transport	37	2.39948	3.90896e-07	2.51277	0.00334476	Q9Y6M1, P55735, Q07666, P52594, O75494, P08865, Q9ULX6, Q53F19, P12270, P26651, Q32P51, Q9Y224, Q86V81, P49790, Q86WV8, Q7Z3B4, Q9HAV4, Q13242, P09651, Q9H1M0, P26368, Q9BVL2, P22626, P51991, P78406, P52948, Q07955, Q96PU8, P37198, Q9UBU9, Q7KZ85, P0DN76, Q9UKK6, Q96HA1, O43592, Q01130, Q9BYW2
GOTERM_BP_FAT	GO:0050658~RNA transport	37	2.39948	3.90896e-07	2.51277	0.00334476	Q9Y6M1, P55735, Q07666, P52594, O75494, P08865, Q9ULX6, Q53F19, P12270, P26651, Q32P51, Q9Y224, Q86V81, P49790, Q86WV8, Q7Z3B4, Q9HAV4, Q13242, P09651, Q9H1M0, P26368, Q9BVL2, P22626, P51991, P78406, P52948, Q07955, Q96PU8, P37198, Q9UBU9, Q7KZ85, P0DN76, Q9UKK6, Q96HA1, O43592, Q01130, Q9BYW2
GOTERM_BP_FAT	GO:0006333~chromatin assembly or disassembly	39	2.52918	3.93892e-07	2.44059	0.00337036	Q9UM07, Q68CP9, Q12873, Q92794, Q92925, P17542, H0YCU6, Q96GM5, P42771, Q71DI3, P51532, P84243, O43482, P12270, Q09028, Q6STE5, Q8WYB5, P48436, Q92922, P49711, Q9H5I1, Q9Y265, P16104, P62805, Q01105, O75367, Q12824, Q8TAQ2, P46100, Q99877, P17096, P06748, P04637, Q99733, P55209, Q969G3, Q9UER7, Q13111, Q9H7B4
GOTERM_BP_FAT	GO:0048754~branching morphogenesis of an epithelial tube	33	2.14008	3.97525e-07	2.68324	0.00340139	Q15475, P12931, P09629, P35548, P35222, P62136, P10275, P46531, Q9Y5V3, Q06710, P48436, Q96T37, P01106, P11831, P10415, Q99623, P43699, P10071, Q13153, O43609, P11473, Q99502, P46937, P35680, Q99697, Q99801, P09603, P03372, P37173, P01019, Q13485, Q13418, Q15648
GOTERM_BP_FAT	GO:0044033~multi-organism metabolic process	42	2.72374	4.01114e-07	2.34584	0.00343204	Q00403, P60953, P14373, P46778, Q13573, O60563, P61353, P08865, Q15853, P51532, P30050, Q13547, P12270, P46531, O00267, P26651, P62899, P49790, Q9P2K8, P63272, Q7Z3B4, O00303, P62244, P62701, P60866, Q09472, Q9BVL2, Q12824, P78406, Q14152, P52948, P24928, P19387, P05412, P37198, P26599, Q9UJV3, Q96HA1, Q13148, P08047, Q15366, Q15365
GOTERM_BP_FAT	GO:0034097~response to cytokine	109	7.06874	4.04366e-07	1.62448	0.00345982	P17275, Q13200, P04406, P80188, P36402, Q08117, P12268, Q14145, P78318, Q9UBH0, P30793, P18146, P12270, Q99683, P28065, Q13568, P10415, O60506, Q16543, P59046, Q92934, Q14790, P13500, Q9HAV5, Q8N2W9, O14798, O43187, O43524, P28070, P08238, P52630, Q04206, P63244, Q16594, P01584, O14920, Q14164, P41743, Q9UMW8, P56524, P28482, Q9NS68, P01106, P37231, Q6P2Q9, P11831, P01100, Q14258, Q13133, P19525,…
GOTERM_BP_FAT	GO:0031329~regulation of cellular catabolic process	62	4.02075	4.08669e-07	1.96568	0.00349657	P27540, Q13200, Q16236, Q12834, Q96RU7, P42771, Q14145, P62136, P53350, A5YKK6, P61289, Q9UIV1, P50876, Q92922, Q9UHD9, Q07869, P28065, Q969F2, Q15011, P49841, Q9NQ11, O00560, Q9UFF9, P54727, P11940, Q9NSA1, P28070, P08238, P54725, P63244, P60900, P60484, Q16594, O75925, P01584, Q8NE35, P21675, Q9UKV8, O00273, Q9UMX1, Q9UMX0, O60566, Q9UJX2, P50616, P26651, P46379, P42858, Q00613, P01106, O43765,…
GOTERM_BP_FAT	GO:0001501~skeletal system development	75	4.86381	4.09555e-07	1.82948	0.00350414	Q15475, P36894, P05549, P12931, Q6UB99, O43248, Q08117, Q15797, Q99717, P84022, Q12948, Q9P2D1, Q02548, Q01196, Q9NZC7, Q9H161, P08123, Q8TAF3, P37173, P78367, Q04206, Q7Z5J4, Q02447, Q99967, Q16539, Q13761, P61964, Q9BYW2, A0A0B4J2F3, P09629, P11362, P17542, P10912, P35227, Q9UMX1, P35548, Q9NVX2, P35222, Q93074, P10276, P56524, P48436, Q13118, P78337, P11831, P09016, O15198, P31273, Q86X55, P31…
GOTERM_BP_FAT	GO:0010563~negative regulation of phosphorus metabolic process	81	5.25292	4.16206e-07	1.77971	0.00356095	Q8N1N5, P46940, P31689, P14373, P31947, Q96RU7, P42771, P78318, P42773, Q12778, Q92673, Q13610, P53350, O14793, Q13526, P25054, P38936, O95429, Q07869, P06400, P59046, O75367, Q96S59, Q9Y3F4, Q9GZU7, P00519, P06748, Q92831, P05412, Q9UJM3, Q9H788, P62258, Q15025, Q13418, Q96EV8, Q0VD86, P63244, O00255, Q96HR8, Q13148, P60484, P04792, Q6PJW8, P01584, O43639, Q13882, P22681, O95400, O75376, O14920,…
GOTERM_BP_FAT	GO:0045936~negative regulation of phosphate metabolic process	81	5.25292	4.16206e-07	1.77971	0.00356095	Q8N1N5, P46940, P31689, P14373, P31947, Q96RU7, P42771, P78318, P42773, Q12778, Q92673, Q13610, P53350, O14793, Q13526, P25054, P38936, O95429, Q07869, P06400, P59046, O75367, Q96S59, Q9Y3F4, Q9GZU7, P00519, P06748, Q92831, P05412, Q9UJM3, Q9H788, P62258, Q15025, Q13418, Q96EV8, Q0VD86, P63244, O00255, Q96HR8, Q13148, P60484, P04792, Q6PJW8, P01584, O43639, Q13882, P22681, O95400, O75376, O14920,…
GOTERM_BP_FAT	GO:0048646~anatomical structure formation involved in morphogenesis	145	9.40337	4.28044e-07	1.50576	0.00366205	Q15475, P17275, P05549, P54257, P52594, Q99814, Q15797, P84022, Q13469, Q96PY6, Q9GZX9, Q6STE5, Q96T37, P22694, P55211, P61968, P13500, Q01196, P35680, Q02078, P01135, Q02447, Q16539, P20749, P01584, A0A0B4J2F3, P60953, Q9NZN8, Q9UMX1, O00555, Q9NVX2, P35222, P35609, P12814, P46531, O15550, P15172, Q9UKW6, P42858, Q969H8, P28482, A0AVK6, O75084, O00167, P21246, P11831, P43699, P26367, P10071, Q92…
GOTERM_BP_FAT	GO:0006793~phosphorus metabolic process	330	21.4008	4.28865e-07	1.27691	0.00366905	P46940, P27540, Q13200, Q99986, P42771, P78318, P42773, Q92673, Q13470, P11142, Q8IZX4, O14793, Q99683, O75553, P28065, O60504, P22694, Q13569, Q96SB4, P59046, O75367, Q92934, Q9BUB5, Q13956, Q99873, O43187, Q02078, Q9UBF8, P28070, P36871, P52630, P62258, P00846, P01135, O60519, Q13761, A0A024R4Z4, Q6PJW8, P16150, P22681, O75478, O75376, Q92905, O60934, Q2M2I8, Q8TAP4, P09874, Q9UKE5, P35609, Q9B…
GOTERM_BP_FAT	GO:0001666~response to hypoxia	51	3.30739	4.3274e-07	2.13141	0.00370215	P27540, Q16236, P12931, Q99814, P84022, P18146, Q07869, P05026, P10415, Q01094, Q13153, Q92934, P13500, P40337, P35398, O43524, P16220, P04637, P37173, P60484, Q99967, P03905, Q92793, Q9UMX0, O60238, Q12791, P46531, O43463, Q00613, P21246, P11831, Q9H5I1, Q13131, Q96EB6, P08294, Q09472, Q03181, Q9HBZ2, Q15848, Q9H2X6, P00338, Q16665, P03915, Q13541, Q99801, Q16558, P0CG48, Q96HE7, Q13485, P14618,…
GOTERM_BP_FAT	GO:0030900~forebrain development	60	3.89105	4.46682e-07	1.98659	0.00382119	P36894, P12931, Q9H0D6, P54257, H0YCU6, Q9GZX9, Q86WV8, O75553, P62995, P50542, Q00534, Q9P2D1, P23769, O43379, Q01094, P48431, Q9HCS7, O75360, Q02548, Q92934, P49841, O60806, P16220, Q07954, Q15910, P62258, P60484, Q9BYW2, Q01851, P11362, O15409, P35222, P46531, P10276, P06241, Q14114, P21246, P01106, P11831, P78337, P29323, P16104, P43699, Q09470, Q92786, P10071, P26367, Q8TAQ2, P46100, P10826,…
GOTERM_BP_FAT	GO:2001235~positive regulation of apoptotic signaling pathway	37	2.39948	4.51909e-07	2.49857	0.00386582	O43639, P31947, P84022, P61981, P62136, Q13546, Q9Y5V3, Q96KQ4, P10415, Q96EB6, Q01094, Q9Y572, Q96FJ2, Q14790, P18847, P49841, Q92934, Q8WXF8, Q8N2W9, Q99801, Q13177, Q12933, O43508, Q9NZC7, P04637, Q13625, P01019, P62258, Q9H3D4, P35638, P45984, Q0VD86, P63244, Q04917, O15350, P60484, P16333
GOTERM_BP_FAT	GO:0033144~negative regulation of intracellular steroid hormone receptor signaling pathway	14	0.907912	4.53997e-07	5.39796	0.00388364	Q8N1N5, Q96EB6, O75928, A0A0B4J2F3, Q9NZN8, P51532, Q63ZY3, O15534, O15516, Q13547, O00327, A5YKK6, O75593, Q99623
GOTERM_BP_FAT	GO:0000077~DNA damage checkpoint	33	2.14008	4.67176e-07	2.66511	0.00399616	O75175, Q9ULM6, Q9H0Z9, Q9NZN8, P31947, O60934, Q99459, P53350, A5YKK6, Q13362, Q9UIV1, Q96NB3, P38936, Q96LI5, Q86X55, P16104, Q9NVH2, Q01094, O14757, Q09472, Q12888, P15336, Q99873, P15927, P06748, Q9UFF9, O15516, P04637, P0CG48, Q9H3D4, Q6NUQ1, Q16539, O15350
GOTERM_BP_FAT	GO:0032872~regulation of stress-activated MAPK cascade	40	2.59403	4.77995e-07	2.39052	0.00408852	P31689, P60953, Q92905, O75376, O15379, Q12851, P78318, Q9UKE5, Q12778, Q13546, Q99683, P28482, O75084, P01106, Q9NS68, Q9Y4K3, Q8TDY2, O75460, Q9UNE0, Q13153, Q9H2X6, Q9HAV5, P19525, O43353, P27361, O00560, Q12933, Q99873, Q92997, O15534, Q13480, Q99750, Q96EV8, Q16512, O00255, Q9UER7, O15350, P31749, Q13227, P01584
GOTERM_BP_FAT	GO:0045727~positive regulation of translation	26	1.68612	4.79507e-07	3.10768	0.00410142	Q01860, O43639, Q8NE35, P19793, Q9Y618, Q07666, O75376, Q07021, O00571, P27361, Q8N9W6, P06748, P03372, P11940, Q14011, P04626, Q9P2K8, Q15633, P28482, P20749, P16333, P98179, Q14103, P56537, Q96CB9, P62701
GOTERM_BP_FAT	GO:0000289~nuclear-transcribed mRNA poly(A) tail shortening	15	0.972763	4.99468e-07	4.98026	0.00427179	Q9ULM6, O75175, Q8NE35, Q9UPQ9, Q9UKV8, Q9NZN8, Q14240, Q9UFF9, P50616, P26651, A5YKK6, P11940, Q9HCJ0, Q9UIV1, Q96LI5
GOTERM_BP_FAT	GO:1901216~positive regulation of neuron death	20	1.29702	5.0852e-07	3.79448	0.00434904	P05549, P60953, P18848, Q92934, P49841, P15336, P00519, P09874, P35222, O43524, P04637, P05412, Q99683, Q13625, Q96KQ4, P56524, P35638, Q13526, Q9UER7, P55211
GOTERM_BP_FAT	GO:0060538~skeletal muscle organ development	37	2.39948	5.217e-07	2.48453	0.00446151	Q15475, O00512, A0A0B4J2F3, O60356, Q5T7U4, O15409, P35222, Q92841, P18146, P46531, O00327, P15172, O14793, P56524, P50222, P78337, P01100, P22736, P10415, P06400, Q13131, Q08043, Q02548, Q09472, P18847, P60660, P23276, O75604, Q99697, P17844, O94966, Q06413, Q16539, Q99967, Q13887, Q8NB12, O60682
GOTERM_BP_FAT	GO:0051960~regulation of nervous system development	105	6.80934	5.38457e-07	1.63202	0.00460448	Q15475, P46940, P54257, Q13573, Q12834, P49917, Q92673, O60493, Q6STE5, O75553, P22694, P10415, Q9P2D1, P26196, Q8WWV3, P46937, Q6NW34, Q9H2B2, O43186, O43524, Q15911, Q15910, Q96RJ6, Q04206, Q14444, P52565, Q9UMX1, O00555, Q9UKE5, P35222, P46531, P10589, P41743, P06241, P21246, P01106, P37231, P11831, P10071, Q92786, P26367, O43711, P10826, Q16665, P23276, Q96CP1, P05067, Q15788, Q92997, Q16659,…
GOTERM_BP_FAT	GO:0070302~regulation of stress-activated protein kinase signaling cascade	40	2.59403	5.46134e-07	2.37863	0.00466998	P31689, P60953, Q92905, O75376, O15379, Q12851, P78318, Q9UKE5, Q12778, Q13546, Q99683, P28482, O75084, P01106, Q9NS68, Q9Y4K3, Q8TDY2, O75460, Q9UNE0, Q13153, Q9H2X6, Q9HAV5, P19525, O43353, P27361, O00560, Q12933, Q99873, Q92997, O15534, Q13480, Q99750, Q96EV8, Q16512, O00255, Q9UER7, O15350, P31749, Q13227, P01584
GOTERM_BP_FAT	GO:0007169~transmembrane receptor protein tyrosine kinase signaling pathway	92	5.96628	5.55387e-07	1.69698	0.00474891	P46940, Q99816, P27540, P52597, P54257, P12931, O43559, P60709, Q12778, P31943, Q13470, P27986, O14793, P31483, P62993, Q8N8Y2, O14654, Q86WV8, Q92922, Q49AR9, Q15532, Q12948, P09651, P42566, Q16543, Q13153, P13500, Q13956, O00560, P00519, P24928, P19387, P40818, Q07954, Q9NSA1, Q9UJM3, P26599, Q99962, P01135, Q04206, Q16539, P60484, Q49AS9, P04792, P01584, O43639, P60953, Q13882, P22681, P11362,…
GOTERM_BP_FAT	GO:0051301~cell division	84	5.44747	5.72511e-07	1.74612	0.00489497	Q99816, Q8NAX2, Q01082, Q99986, P49917, Q12834, P31947, P42771, Q14141, P62136, O43482, Q96PY6, P12270, P53350, P11234, Q9P2K6, Q13526, P25054, Q6DKK2, P30304, Q00534, Q9UQE7, Q9Y265, P06400, Q16543, Q99569, O43663, Q9H160, P40818, O60216, Q00526, P67809, Q14683, P01135, O00311, Q49AS9, Q15555, Q53GS9, Q7Z3K3, P01584, Q96CS2, P60953, P36873, O43670, P11362, P17542, P11387, O60563, Q9NXW9, P61024,…
GOTERM_BP_FAT	GO:0019953~sexual reproduction	105	6.80934	5.75191e-07	1.6299	0.00491783	F6WR09, P51531, Q9Y3Y4, P78310, P52594, P35527, Q15797, Q99717, Q8NI51, P10415, Q86SE8, Q99496, Q96SB4, Q01094, P26196, O75952, Q92934, O60383, Q92526, O15516, O43524, Q49AS9, Q92879, Q9UMX2, P46926, P35222, Q15406, Q9Y5G9, P84243, P46531, Q96GD3, Q00613, Q9UHJ3, P01106, Q9HBE1, Q9HD26, P10828, P10827, P20226, Q9UMN6, O43502, P05067, Q15788, Q5GAN6, Q8NEH6, Q9BZW7, P48552, P31749, P40763, Q8N4L4,…
GOTERM_BP_FAT	GO:1902893~regulation of pri-miRNA transcription from RNA polymerase II promoter	13	0.843061	5.89896e-07	5.75497	0.00504324	P36894, P05412, Q03181, P48436, Q16665, Q04206, Q15797, Q96CP1, P11831, P84022, P01100, Q07869, P51532, P40763
GOTERM_BP_FAT	GO:0050673~epithelial cell proliferation	58	3.76135	5.91095e-07	1.99784	0.00505347	Q8NAX2, P27540, P36894, P31947, P42226, Q9NVV9, Q00534, P06400, O75460, P48431, Q9Y3F4, Q92934, P13500, P46937, P35680, Q8TAF3, P05412, Q9UJM3, P01135, O00255, P60484, Q13761, A0A0B4J2F3, Q4VAQ0, P60953, O15409, P35222, P10275, P46531, P26651, Q9Y5V3, P04626, Q969H8, P28482, P48436, P21246, O75084, P01106, P22736, Q99623, Q96EB6, Q92786, P26367, Q03181, P11473, Q16665, Q99502, P15336, O14936, O75…
GOTERM_BP_FAT	GO:0007178~transmembrane receptor protein serine/threonine kinase signaling pathway	55	3.5668	5.98178e-07	2.0416	0.00511386	P36894, Q01082, P12931, Q9HAU4, Q13573, Q9BPW5, Q15797, P84022, Q99717, Q6ZRY4, P18146, Q96PK6, Q9GZX9, O14793, O75593, Q13526, Q9UBP4, Q9Y3F4, P13500, O60383, Q9H160, P00519, O00560, P08123, P16220, P05412, P37173, P08238, Q13418, P98170, O00255, Q16539, Q99967, Q9C0C9, O00512, P22681, Q9GZV5, P35548, P09874, P46531, P50616, Q13118, P01100, O15198, Q96EB6, Q01860, P43699, Q9H2X6, P41235, P27361,…
GOTERM_BP_FAT	GO:0051236~establishment of RNA localization	37	2.39948	6.01421e-07	2.47065	0.00514152	Q9Y6M1, P55735, Q07666, P52594, O75494, P08865, Q9ULX6, Q53F19, P12270, P26651, Q32P51, Q9Y224, Q86V81, P49790, Q86WV8, Q7Z3B4, Q9HAV4, Q13242, P09651, Q9H1M0, P26368, Q9BVL2, P22626, P51991, P78406, P52948, Q07955, Q96PU8, P37198, Q9UBU9, Q7KZ85, P0DN76, Q9UKK6, Q96HA1, O43592, Q01130, Q9BYW2
GOTERM_BP_FAT	GO:0048729~tissue morphogenesis	89	5.77173	6.24305e-07	1.71026	0.00533663	Q15475, Q8NAX2, P36894, P05549, Q13200, Q9HAU4, P12931, H0YCU6, Q15797, P84022, P62136, Q9GZX9, P61289, P62993, O75593, Q96T37, Q86WV8, P02538, P28065, Q12948, P22694, P56693, Q9P2D1, P10415, P61968, Q13153, Q15562, Q9Y5J3, P46937, P35680, P08779, P00519, O95947, P37173, P28070, Q13418, P60900, Q99967, Q9BYW2, Q01851, P60953, P09629, P11362, P17542, Q9UMX1, P35548, P35222, Q93074, P10275, P46531,…
GOTERM_BP_FAT	GO:0001708~cell fate specification	23	1.49157	6.28189e-07	3.35256	0.00536974	Q15475, Q01860, Q01851, P36894, P48431, Q9NQL9, P26367, P10071, O43711, P11362, Q99502, P35680, Q9UMX1, P35222, Q9Y261, O95947, P10275, P46531, P25054, Q9H9S0, P48436, O00167, O75084
GOTERM_BP_FAT	GO:1902533~positive regulation of intracellular signal transduction	120	7.7821	6.42714e-07	1.56756	0.00549356	P46940, P55735, P54257, P29692, P42771, P53779, Q99683, O60504, P10415, P59046, Q13153, Q92934, Q14790, Q8IUH5, P13500, Q9HAV5, P17844, Q13956, Q8N2W9, O00560, Q99873, O43187, Q92734, Q15910, P01135, Q04206, P63244, Q9UJV3, Q16539, A0A024R4Z4, P01584, O43639, P60953, P22681, O14920, Q12851, Q14164, Q9UKE5, P35222, P46531, Q9Y5V3, P42858, Q969H8, P28482, O75084, Q00613, P06241, Q9NS68, P00540, P63…
GOTERM_BP_FAT	GO:0022612~gland morphogenesis	28	1.81582	6.57209e-07	2.9102	0.00561711	P60953, P12931, P11362, P35548, P42226, P78545, Q9GZX9, P10275, P46531, P48436, P21246, Q99623, P10415, Q9UNE0, P10071, O75360, Q92786, P26367, P11473, Q99801, P09603, P03372, P37173, Q9H3D4, P01135, P17676, P13631, Q15648
GOTERM_BP_FAT	GO:0072073~kidney epithelium development	32	2.07523	6.61424e-07	2.67471	0.00565303	Q15475, P46940, Q9UIH9, P09629, P11362, Q9GZV5, Q15797, P84022, Q99717, P35222, P46531, P10276, Q9Y5V3, Q06710, P48436, P01106, Q12948, O15198, P10415, P10071, Q15848, O43609, P10826, Q99502, P46937, P35680, Q15796, Q06413, P01019, Q13485, Q13418, P31431
GOTERM_BP_FAT	GO:0033674~positive regulation of kinase activity	76	4.92866	6.6158e-07	1.79881	0.00565435	P46940, P01031, P12931, P53779, P11234, Q99683, O75553, P38936, P22694, P61968, O75460, Q13153, Q92934, Q92878, Q13956, P00519, O43561, O43187, P24863, P37173, Q15910, P08238, Q5T686, Q13418, P01135, Q16539, A0A024R4Z4, P01584, P60953, P11362, P10912, O60563, P61024, Q12851, O60934, Q9UKE5, O75674, Q13546, Q13094, Q9Y5V3, P04626, P28482, Q14114, P00540, Q9Y4K3, P46108, Q9Y6K9, Q96EB6, Q13131, Q9Y…
GOTERM_BP_FAT	GO:0001844~protein insertion into mitochondrial membrane involved in apoptotic signaling pathway	14	0.907912	7.06209e-07	5.22927	0.00603464	P04637, Q01094, Q96FJ2, Q13625, Q14790, Q92934, Q9H3D4, P62258, Q96KQ4, P31947, Q04917, O15350, P61981, P10415
GOTERM_BP_FAT	GO:1901652~response to peptide	69	4.47471	7.08005e-07	1.8575	0.00604994	P46940, Q9UIH9, P12931, Q96RU7, P22466, Q12778, O14901, P18146, Q99459, P27986, Q09028, O14793, P62993, P61244, Q8N8Y2, Q86WV8, O14654, Q92922, Q07869, Q13568, P22694, Q9UBC7, O60343, Q13153, P13500, Q92831, O43524, P16220, Q9NSA1, Q9UJM3, Q04206, O00255, Q16539, P56537, P01584, P10912, P09874, P61981, P35609, P46531, P41743, Q96RI1, P28482, P06241, Q00613, P01106, Q13118, P37231, P22736, Q96EB6,…
GOTERM_BP_FAT	GO:0051129~negative regulation of cellular component organization	89	5.77173	7.15688e-07	1.70478	0.00611539	Q01082, P12931, Q92769, Q9UBB9, O00571, P10451, Q92673, Q96PK6, P12270, O60493, P53350, P11142, P25054, O75553, P50542, Q9UHD9, O95429, Q14194, Q00839, P09651, P55055, P61968, O14757, Q6W2J9, O75367, O60343, Q01105, Q02548, Q9Y3F4, Q12824, P49841, Q92878, O14604, O00560, Q9H2B2, O95947, P06748, Q96EZ8, Q07954, P63244, P60484, P60953, O43670, P52565, O14920, O00273, O60934, P17931, P68400, Q96BK5,…
GOTERM_BP_FAT	GO:0031570~DNA integrity checkpoint	34	2.20493	7.17851e-07	2.57208	0.00613382	O75175, Q9ULM6, Q9H0Z9, Q9NZN8, P31947, O60934, Q99459, P53350, A5YKK6, Q13362, Q9UIV1, Q96NB3, P38936, Q96LI5, Q86X55, P16104, Q9NVH2, Q01094, O14757, Q09472, Q12888, P15336, Q99873, P15927, P06748, Q9UFF9, O15516, P04637, Q7Z7C7, P0CG48, Q9H3D4, Q6NUQ1, Q16539, O15350
GOTERM_BP_FAT	GO:0043604~amide biosynthetic process	101	6.54994	7.25447e-07	1.64024	0.00619851	Q9ULM6, Q12906, P04406, P54257, O00571, P29692, Q15797, P08865, P84022, O14841, P12270, A5YKK6, Q9UIV1, Q9HAV4, O60506, P22626, Q9H2K0, Q9UFF9, Q13347, P11940, Q9BUT1, Q9UET6, P63244, P51116, P20749, Q92879, P56537, O43639, Q14444, Q92905, O75376, Q9NZN8, Q9UKV8, P30050, Q9NRH1, O60739, Q9Y676, P28482, P62244, P62701, Q13131, Q9UPQ9, Q9Y618, Q8NDV7, P19525, Q14152, P27361, O15534, Q15796, Q9HCJ0,…
GOTERM_BP_FAT	GO:0046649~lymphocyte activation	91	5.90143	7.30208e-07	1.69158	0.00623907	P78310, P36402, P12931, P49917, Q6ZW49, P12268, P51449, P42771, P41182, P22466, P78318, P84022, P42226, P18146, Q13469, P27986, O75144, P62993, O15360, P40259, Q9P2K8, Q86WV8, P38936, Q00534, Q9P2D1, P10415, P15923, Q9NQT5, Q13153, P35869, P02786, Q14790, Q86Y01, Q92934, P13500, Q9Y2K1, P17181, P00519, O43561, Q3SYG0, P35398, P0DOY3, P55347, P37173, Q02447, P20749, P01584, P16150, O43639, A0A0B4J…
GOTERM_BP_FAT	GO:0043161~proteasome-mediated ubiquitin-dependent protein catabolic process	61	3.9559	7.43839e-07	1.94429	0.00635516	P54252, Q13200, Q16236, Q12834, Q96RU7, P78317, Q14145, O00308, Q9UNZ2, P53350, P61289, Q9P2K6, P25054, P50876, Q92922, Q9UHD9, P28065, Q969F2, Q15011, Q9H0M0, P49841, O00560, O15516, P04637, P54727, Q13309, P28070, P08238, P54725, P35638, P63244, P60900, Q15366, Q16594, O75925, Q96G75, Q86Y13, P21675, Q9GZV5, Q9UMX0, P35222, O60566, Q9UJX2, O00327, Q13362, P46379, O43765, Q96KE9, Q96EB6, Q9NVR0,…
GOTERM_BP_FAT	GO:2001251~negative regulation of chromosome organization	27	1.75097	7.60702e-07	2.96074	0.00649877	Q96EB6, Q6W2J9, Q01105, O75367, P12931, O43670, Q02548, Q12824, Q92878, P46100, Q6PL18, O60934, P17096, P68400, Q96BK5, P09874, O60566, P84243, Q96EZ8, P12270, P53350, P07910, Q7KZ85, Q13363, P25054, Q00839, P09651
GOTERM_BP_FAT	GO:0006461~protein complex assembly	173	11.2192	7.73088e-07	1.43101	0.00660423	Q9NYB9, Q9Y3Y4, P80188, Q01082, P55735, P36402, Q6ZW49, P12268, O14787, O00571, P78317, Q15797, Q16630, P84022, Q92673, P51532, P30793, O43482, P12270, Q09028, P61244, P49790, P25054, Q8N684, O15320, O94855, Q8TBB1, Q7Z3B4, Q16322, Q86SE8, P61968, Q01105, O75367, Q92934, Q14790, Q9Y2K1, Q99877, P35680, Q92526, Q15291, Q92734, P55209, Q53ET0, P01135, P45984, P63244, Q7Z3K3, Q9GZR1, O43639, P34932,…
GOTERM_BP_FAT	GO:0006446~regulation of translational initiation	23	1.49157	7.87969e-07	3.31217	0.00673093	O43639, P19793, P18848, Q07666, P19525, Q9UKV8, O00571, Q13541, Q14152, Q14240, Q8N9W6, P06748, P62136, P12270, Q13347, P10276, Q9BWF3, O60739, O60841, Q9P2K8, P16333, O00303, P04792
GOTERM_BP_FAT	GO:0050678~regulation of epithelial cell proliferation	52	3.37224	8.03464e-07	2.07179	0.00686284	Q15475, Q8NAX2, P36894, P27540, P31947, P84022, Q00534, P06400, P48431, Q9Y3F4, Q92934, P13500, P46937, Q8TAF3, P05412, Q9UJM3, P01135, O00255, P60484, Q13761, A0A0B4J2F3, P60953, O15409, P35222, P10275, P46531, P26651, Q9Y5V3, P04626, Q969H8, P48436, P21246, O75084, P01106, P22736, Q99623, Q96EB6, Q92786, P26367, Q03181, P11473, Q16665, Q99502, P15336, O14936, O75340, Q99801, O43508, Q06413, Q9H…
GOTERM_BP_FAT	GO:0030856~regulation of epithelial cell differentiation	29	1.88067	8.03585e-07	2.8181	0.00686387	Q8NAX2, A0A0B4J2F3, O14920, P31947, Q9GZV5, P35548, Q14145, P35222, Q9Y6Q9, P46531, O00327, P26651, P48380, Q06710, P48436, O76013, O75367, P26367, P49841, Q15848, Q92934, P11473, P46937, O15516, Q9UJM3, Q15910, Q9H3D4, Q15648, P01584
GOTERM_BP_FAT	GO:0006405~RNA export from nucleus	29	1.88067	8.03585e-07	2.8181	0.00686387	Q07666, P52594, O75494, P08865, Q9ULX6, P12270, Q86V81, P49790, Q86WV8, Q9HAV4, Q7Z3B4, Q13242, P09651, Q9H1M0, P26368, Q9BVL2, P22626, P78406, P52948, Q07955, P37198, Q9UBU9, Q7KZ85, P0DN76, Q9UKK6, Q96HA1, O43592, Q01130, Q9BYW2
GOTERM_BP_FAT	GO:0070271~protein complex biogenesis	173	11.2192	8.23296e-07	1.43002	0.00703163	Q9NYB9, Q9Y3Y4, P80188, Q01082, P55735, P36402, Q6ZW49, P12268, O14787, O00571, P78317, Q15797, Q16630, P84022, Q92673, P51532, P30793, O43482, P12270, Q09028, P61244, P49790, P25054, Q8N684, O15320, O94855, Q8TBB1, Q7Z3B4, Q16322, Q86SE8, P61968, Q01105, O75367, Q92934, Q14790, Q9Y2K1, Q99877, P35680, Q92526, Q15291, Q92734, P55209, Q53ET0, P01135, P45984, P63244, Q7Z3K3, Q9GZR1, O43639, P34932,…
GOTERM_BP_FAT	GO:0007093~mitotic cell cycle checkpoint	34	2.20493	8.34381e-07	2.55591	0.00712598	O75175, Q9ULM6, Q9H0Z9, O43670, Q9NZN8, P31947, O60934, P68400, O60566, P12270, P53350, A5YKK6, Q13362, P25054, Q9UIV1, Q96NB3, P38936, Q96LI5, Q86X55, P06400, Q01094, O14757, Q09472, P15336, Q99873, P15927, Q9UFF9, P06748, P04637, P0CG48, Q9H3D4, Q14683, Q6NUQ1, O15350
GOTERM_BP_FAT	GO:1904951~positive regulation of establishment of protein localization	77	4.99351	8.37883e-07	1.78018	0.00715577	Q99816, P01031, P36894, Q01082, P12931, P31947, Q12772, P84022, Q92673, P12270, P27986, O14802, Q9Y265, Q969F2, P55055, P10415, Q15466, Q01094, Q96FJ2, P59046, Q14790, P49841, Q92934, P13500, Q9NW64, Q9NQ11, P17181, P00519, Q8IWX8, P04637, Q8HWS3, Q07954, Q13625, P08238, P62258, Q9BZL1, P63244, Q13148, Q16539, Q6PJW8, P01584, P60953, O15379, Q9Y2W2, P09874, P61981, Q5VV41, P33176, P41743, Q96KQ4,…
GOTERM_BP_FAT	GO:0060070~canonical Wnt signaling pathway	50	3.24254	8.40411e-07	2.10433	0.00717728	Q13200, Q9HCK8, P36402, P12931, Q9HAU4, Q08117, P84022, Q12778, P62136, P18146, P61289, P25054, Q13526, P28065, Q9UBP4, P56693, Q969F2, P48431, O75360, P49841, Q99471, P46937, O43524, P28070, P35638, Q13418, P98170, P24592, P60900, P60484, Q16539, O00512, P60953, Q9GZV5, Q9NVX2, P35222, Q93074, Q13547, O00327, P46531, O15550, P48436, O75084, P01106, Q01860, P10071, P02452, Q92997, P0CG48, P13631
GOTERM_BP_FAT	GO:0042110~T cell activation	69	4.47471	8.50586e-07	1.84917	0.00726386	P78310, P36402, P12931, P49917, P51449, P42771, P41182, P84022, P42226, P18146, P27986, O75144, P62993, O15360, Q9P2K8, Q86WV8, Q00534, Q9P2D1, P10415, Q13153, P02786, Q14790, Q92934, Q86Y01, P13500, Q9Y2K1, P17181, P00519, O43561, Q3SYG0, P35398, P55347, P37173, Q02447, P20749, P01584, P16150, O43639, A0A0B4J2F3, P60953, P17931, P35222, P10276, P04626, P06241, O75084, P11831, Q9Y4K3, Q9HBE1, O15…
GOTERM_BP_FAT	GO:0070489~T cell aggregation	69	4.47471	8.50586e-07	1.84917	0.00726386	P78310, P36402, P12931, P49917, P51449, P42771, P41182, P84022, P42226, P18146, P27986, O75144, P62993, O15360, Q9P2K8, Q86WV8, Q00534, Q9P2D1, P10415, Q13153, P02786, Q14790, Q92934, Q86Y01, P13500, Q9Y2K1, P17181, P00519, O43561, Q3SYG0, P35398, P55347, P37173, Q02447, P20749, P01584, P16150, O43639, A0A0B4J2F3, P60953, P17931, P35222, P10276, P04626, P06241, O75084, P11831, Q9Y4K3, Q9HBE1, O15…
GOTERM_BP_FAT	GO:0001823~mesonephros development	26	1.68612	8.72464e-07	3.01717	0.00745	Q15475, P09629, P11362, Q15797, P84022, Q99717, P35222, P10276, Q9Y5V3, Q06710, P48436, P01106, Q12948, O15198, P10415, P10071, O43609, P10826, Q99502, P35680, Q15796, P01019, Q13485, Q13418, P31431, Q05516
GOTERM_BP_FAT	GO:0061448~connective tissue development	44	2.85344	8.80458e-07	2.22845	0.007518	P36894, P11362, P10912, Q6ZW49, P51449, P35548, Q15797, Q99717, P84022, P35222, P18146, P46531, P10276, Q96RI1, P48436, P78337, P11831, O15198, Q86X55, Q96EB6, O75444, P10071, Q03181, P10827, P11474, P10826, P02452, Q01196, Q16665, P15336, P27361, Q96CP1, P09603, Q06413, P37173, O95863, P42336, P78367, Q96B67, Q04206, Q12805, Q05516, Q16539, P13631, Q13761
GOTERM_BP_FAT	GO:0043588~skin development	44	2.85344	8.80458e-07	2.22845	0.007518	Q99816, Q8NAX2, Q86U70, P60953, Q92769, P35527, P31947, P35548, Q9UMX1, P22466, P35222, Q9Y6Q9, O43679, Q13547, P46531, Q5D862, Q7Z3Z0, P48436, Q9NS68, P04264, P11831, P31276, P10415, Q86YZ3, Q9UNE0, O75367, P26367, Q15517, P11473, P02452, P46937, Q96CP1, P08779, P08123, Q9H161, Q8TAF3, Q9UJM3, Q9H3D4, Q13485, O95863, Q04206, Q96B67, Q7Z3Y8, Q8NEY8, Q15648
GOTERM_BP_FAT	GO:0010498~proteasomal protein catabolic process	64	4.15045	9.04881e-07	1.89818	0.00772574	P54252, Q13200, Q16236, Q12834, Q96RU7, P78317, Q14145, O00308, Q9UNZ2, P53350, P61289, Q9P2K6, P25054, P50876, Q92922, Q9UHD9, P28065, Q969F2, Q15011, Q9H0M0, P49841, O00560, O15516, P04637, P54727, Q13309, P28070, P08238, P54725, P35638, P63244, P60900, Q15366, Q16594, O75925, Q96G75, Q86Y13, P21675, Q9GZV5, Q9UMX0, P35222, O60566, Q9UJX2, P21549, O00327, Q13362, P46379, O43765, Q96KE9, Q96EB6,…
GOTERM_BP_FAT	GO:0071593~lymphocyte aggregation	69	4.47471	9.17286e-07	1.84504	0.00783124	P78310, P36402, P12931, P49917, P51449, P42771, P41182, P84022, P42226, P18146, P27986, O75144, P62993, O15360, Q9P2K8, Q86WV8, Q00534, Q9P2D1, P10415, Q13153, P02786, Q14790, Q92934, Q86Y01, P13500, Q9Y2K1, P17181, P00519, O43561, Q3SYG0, P35398, P55347, P37173, Q02447, P20749, P01584, P16150, O43639, A0A0B4J2F3, P60953, P17931, P35222, P10276, P04626, P06241, O75084, P11831, Q9Y4K3, Q9HBE1, O15…
GOTERM_BP_FAT	GO:0033120~positive regulation of RNA splicing	13	0.843061	9.53846e-07	5.54943	0.00814209	O75460, P26368, Q8WVV9, Q13573, Q9NW64, Q9BZC1, P24928, Q9Y2W1, Q07955, Q15427, P11142, P27986, P62995
GOTERM_BP_FAT	GO:0010720~positive regulation of cell development	73	4.73411	9.6418e-07	1.8065	0.00822993	P46940, Q16236, P54257, Q92769, Q13573, Q07021, P49917, P41182, P84022, Q15428, O60493, Q6STE5, Q13526, O75553, P56693, P10415, P23769, P15923, P49841, Q92934, P00519, O00560, Q9H2B2, O43186, P37173, Q15910, Q13418, Q04206, Q8NE35, P60953, Q13882, O75177, Q14444, P11362, P52565, Q9GZV5, P35222, Q13547, P46531, P41743, P15172, P10276, P48380, Q06710, P06241, Q14114, P21246, P01106, P15884, P11831,…
GOTERM_BP_FAT	GO:0001657~ureteric bud development	25	1.62127	9.89981e-07	3.08057	0.00844924	Q15475, P09629, P11362, Q15797, P84022, Q99717, P35222, P10276, Q9Y5V3, Q06710, P48436, P01106, Q12948, O15198, P10415, P10071, O43609, P10826, Q99502, P35680, Q15796, P01019, Q13485, Q13418, P31431
GOTERM_BP_FAT	GO:0045637~regulation of myeloid cell differentiation	38	2.46433	1.10256e-06	2.37801	0.00940556	Q86U70, P27540, A0A0B4J2F3, P17542, P35222, Q13546, P10276, P27986, P26651, Q96T37, Q00534, P01106, Q13118, P01100, Q9Y4K3, P23769, O14770, P62805, P06400, Q14790, Q8IYB5, Q15848, P11474, Q01196, Q16665, Q99873, O43251, P16220, O43524, P05412, P09603, Q06413, P17676, Q05516, Q16539, P13631, Q15648, P56537
GOTERM_BP_FAT	GO:0031571~mitotic G1 DNA damage checkpoint	21	1.36187	1.10693e-06	3.48618	0.00944262	O75175, Q9ULM6, Q01094, Q9H0Z9, Q09472, Q9NZN8, P31947, Q99873, P15927, Q9UFF9, P06748, P04637, A5YKK6, Q13362, P0CG48, Q9H3D4, Q9UIV1, P38936, Q96LI5, O15350, Q86X55
GOTERM_BP_FAT	GO:0044819~mitotic G1/S transition checkpoint	21	1.36187	1.10693e-06	3.48618	0.00944262	O75175, Q9ULM6, Q01094, Q9H0Z9, Q09472, Q9NZN8, P31947, Q99873, P15927, Q9UFF9, P06748, P04637, A5YKK6, Q13362, P0CG48, Q9H3D4, Q9UIV1, P38936, Q96LI5, O15350, Q86X55
GOTERM_BP_FAT	GO:0001655~urogenital system development	54	3.50195	1.12548e-06	2.017	0.0096001	Q15475, P46940, Q9Y3Y4, P05549, Q9UIH9, O43248, Q9BZE0, Q15797, Q99717, P84022, P18146, Q86WV8, Q92922, Q12948, P10415, P23769, P46937, P35680, Q13418, P60484, P09629, P11362, Q9GZV5, O75631, Q9NVX2, P35222, P10275, P46531, P10276, Q9Y5V3, P46379, Q06710, P48436, P01106, P29323, O15198, P19793, Q92786, P10071, Q15848, O43609, P10826, Q99502, Q99801, P03372, Q15796, Q06413, P01019, Q9H3D4, Q13485,…
GOTERM_BP_FAT	GO:0048634~regulation of muscle organ development	28	1.81582	1.12967e-06	2.83621	0.00963572	Q15475, P36894, A0A0B4J2F3, P11362, P84022, P35222, Q92841, P46531, O00327, P15172, O14793, Q9NQ29, P56524, Q13526, Q9UHJ3, P10415, Q13131, Q08043, P49841, O75604, P17844, P16220, Q06413, P37173, O94966, Q16539, P60484, O15350
GOTERM_BP_FAT	GO:0034250~positive regulation of cellular amide metabolic process	28	1.81582	1.12967e-06	2.83621	0.00963572	O43639, Q8NE35, Q16236, Q07666, O75376, Q07021, O00571, Q8N9W6, P04626, Q9P2K8, Q15633, P28482, P98179, P62701, Q01860, P19793, Q9Y618, P27361, P06748, P03372, P11940, Q14011, P63244, P20749, P16333, Q14103, P56537, Q96CB9
GOTERM_BP_FAT	GO:0071166~ribonucleoprotein complex localization	29	1.88067	1.13552e-06	2.77301	0.00968531	Q8WWY3, P52594, O75494, P08865, Q9ULX6, P12270, Q86V81, P49790, Q86WV8, Q7Z3B4, Q13242, Q9H1M0, P26368, Q9BVL2, P22626, Q9Y2X3, P78406, P52948, Q07955, P37198, Q9UBU9, Q7KZ85, P0DN76, Q9UKK6, Q96HA1, O43592, P56537, Q01130, Q9BYW2
GOTERM_BP_FAT	GO:0072163~mesonephric epithelium development	25	1.62127	1.2084e-06	3.04914	0.0103037	Q15475, P09629, P11362, Q15797, P84022, Q99717, P35222, P10276, Q9Y5V3, Q06710, P48436, P01106, Q12948, O15198, P10415, P10071, O43609, P10826, Q99502, P35680, Q15796, P01019, Q13485, Q13418, P31431
GOTERM_BP_FAT	GO:0072164~mesonephric tubule development	25	1.62127	1.2084e-06	3.04914	0.0103037	Q15475, P09629, P11362, Q15797, P84022, Q99717, P35222, P10276, Q9Y5V3, Q06710, P48436, P01106, Q12948, O15198, P10415, P10071, O43609, P10826, Q99502, P35680, Q15796, P01019, Q13485, Q13418, P31431
GOTERM_BP_FAT	GO:0007219~Notch signaling pathway	34	2.20493	1.29764e-06	2.50857	0.0110604	Q13573, Q2M2I8, Q7Z3S9, Q92793, P41182, Q9NVX2, P21549, P46531, Q96RI1, P48436, Q96T37, Q00534, P01106, Q96JK9, Q12948, Q86UW9, P23769, Q92585, Q15466, Q09472, Q86Y01, Q9Y5J3, Q99502, Q6NW34, P35680, P05067, Q92831, P37173, P0CG48, Q8IZL2, Q9H3D4, P08727, O95863, P40763
GOTERM_BP_FAT	GO:0006354~DNA-templated transcription, elongation	28	1.81582	1.34644e-06	2.81238	0.011474	Q01851, Q00403, Q15572, Q15573, P21675, O60563, P50613, O00267, Q8IZX4, O00268, Q86V81, P63272, Q15560, Q9GZS1, P20226, O75909, Q53T94, Q9HBM6, P19387, P24928, Q7KZ85, Q15910, Q16514, P52657, Q16594, O15160, P52655, Q9BYW2
GOTERM_BP_FAT	GO:0033157~regulation of intracellular protein transport	60	3.89105	1.35014e-06	1.92267	0.0115054	P36894, P31947, P42771, Q12772, Q14145, P84022, Q92673, P12270, O14802, P27986, P38936, Q7Z3B4, Q9HAV4, O95429, Q9Y265, P59046, P49841, P13500, Q9NW64, Q9NQ11, Q8IWX8, Q99728, P04637, P08238, Q99732, Q9BZL1, P20749, Q16539, P01584, P60953, Q9Y2W2, O15379, Q9GZV5, Q9UMX1, P09874, O60238, P33176, P04626, Q9Y4C2, O75084, P51809, Q96EB6, Q01860, Q96HA7, Q9UNE0, P10071, Q9BVL2, P10827, Q15848, P26368,…
GOTERM_BP_FAT	GO:0051168~nuclear export	37	2.39948	1.37182e-06	2.39052	0.011689	P54253, Q07666, P52594, P31947, O75494, P08865, Q9ULX6, P12270, Q86V81, P49790, Q86WV8, Q9HAV4, Q7Z3B4, Q13242, P09651, Q9H1M0, P49841, P26368, Q9BVL2, P22626, P78406, P52948, Q99728, P04637, Q07955, P37198, Q9UBU9, Q7KZ85, P0DN76, Q9UKK6, Q8TD31, Q96HA1, O43592, Q01130, P56537, P01584, Q9BYW2
GOTERM_BP_FAT	GO:1902110~positive regulation of mitochondrial membrane permeability involved in apoptotic process	18	1.16732	1.37202e-06	3.91177	0.0116907	Q01094, Q96FJ2, Q14790, Q92934, P49841, P31947, P15336, P61981, O60238, P04637, Q13625, P62258, Q9H3D4, Q96KQ4, Q04917, O00167, O15350, P10415
GOTERM_BP_FAT	GO:1902686~mitochondrial outer membrane permeabilization involved in programmed cell death	18	1.16732	1.37202e-06	3.91177	0.0116907	Q01094, Q96FJ2, Q14790, Q92934, P49841, P31947, P15336, P61981, O60238, P04637, Q13625, P62258, Q9H3D4, Q96KQ4, Q04917, O00167, O15350, P10415
GOTERM_BP_FAT	GO:0044783~G1 DNA damage checkpoint	21	1.36187	1.40596e-06	3.43843	0.0119782	O75175, Q9ULM6, Q01094, Q9H0Z9, Q09472, Q9NZN8, P31947, Q99873, P15927, Q9UFF9, P06748, P04637, A5YKK6, Q13362, P0CG48, Q9H3D4, Q9UIV1, P38936, Q96LI5, O15350, Q86X55
GOTERM_BP_FAT	GO:0045860~positive regulation of protein kinase activity	71	4.60441	1.4079e-06	1.80561	0.0119946	P46940, P01031, P12931, P53779, P11234, Q99683, O75553, P38936, P22694, O75460, Q13153, Q13956, P00519, O43561, O43187, P24863, P37173, Q15910, P08238, Q5T686, Q13418, P01135, Q16539, A0A024R4Z4, P01584, P11362, P10912, O60563, P61024, Q12851, Q9UKE5, O75674, Q13546, Q13094, Q9Y5V3, P04626, P28482, Q14114, P00540, Q9Y4K3, P46108, Q9Y6K9, Q96EB6, Q13131, Q9Y572, Q92786, Q15848, P19525, O75909, O43…
GOTERM_BP_FAT	GO:1904837~beta-catenin-TCF complex assembly	16	1.03761	1.41872e-06	4.34641	0.0120862	Q9Y3Y4, O00512, Q9UBL3, P36402, Q09472, Q92793, Q92993, Q15291, P35222, P51532, Q13547, O14686, O00255, P01106, Q9Y265, P62805
GOTERM_BP_FAT	GO:0043523~regulation of neuron apoptotic process	38	2.46433	1.43314e-06	2.35337	0.0122083	Q15475, Q01851, P05549, O15405, P60953, P49917, O00555, P09874, P35222, Q17RY0, Q13547, P41743, P56524, Q13526, P06241, P55211, P10415, Q01105, P18848, P13500, Q9H2X6, Q16665, P15336, P00519, P06748, O43524, P04637, Q07954, P05412, Q06413, O95630, P08238, Q9H3D4, P42336, P35638, Q13418, P17676, O15350
GOTERM_BP_FAT	GO:0034728~nucleosome organization	36	2.33463	1.4894e-06	2.41738	0.0126845	Q9UM07, Q68CP9, Q92794, Q92925, H0YCU6, Q96GM5, Q71DI3, P51532, O43482, P84243, Q09028, Q6STE5, Q8WYB5, P48436, Q92922, P49711, Q15906, Q9Y265, P16104, P62805, Q01105, O75367, Q12824, Q8TAQ2, P46100, Q99877, P17096, P06748, Q7KZ85, Q99733, P55209, Q969G3, Q9UER7, Q9H7B4, Q13111, Q9BYW2
GOTERM_BP_FAT	GO:0061614~pri-miRNA transcription from RNA polymerase II promoter	13	0.843061	1.50352e-06	5.35807	0.012804	P36894, P05412, Q03181, P48436, Q16665, Q04206, Q15797, Q96CP1, P11831, P84022, P01100, Q07869, P51532, P40763
GOTERM_BP_FAT	GO:0006605~protein targeting	96	6.22568	1.55505e-06	1.63688	0.0132399	P36894, Q01082, Q9Y2L5, O14787, Q12772, P42771, P41182, Q14145, P08865, P61353, P84022, Q92673, P12270, P27986, P11142, O14802, P62899, P49790, Q7Z3B4, P38936, P50542, O95429, Q9Y265, Q9NYG2, Q969F2, Q16543, P59046, Q92973, P49841, P13500, Q9Y2X3, Q9NW64, O00560, Q8IWX8, O60684, P05412, P08238, P62258, Q99732, Q9BZL1, P20749, Q16539, Q9P2R6, P01584, P34932, P46778, O15379, Q9Y2W2, Q9GZV5, Q9UMX1,…
GOTERM_BP_FAT	GO:1901030~positive regulation of mitochondrial outer membrane permeabilization involved in apoptotic signaling pathway	15	0.972763	1.56225e-06	4.59716	0.0133008	Q01094, Q96FJ2, Q14790, P49841, Q92934, P31947, P61981, P04637, Q13625, P62258, Q9H3D4, Q96KQ4, Q04917, O15350, P10415
GOTERM_BP_FAT	GO:0051204~protein insertion into mitochondrial membrane	14	0.907912	1.60952e-06	4.92167	0.0137005	P04637, Q01094, Q96FJ2, Q13625, Q14790, Q92934, Q9H3D4, P62258, Q96KQ4, P31947, Q04917, O15350, P61981, P10415
GOTERM_BP_FAT	GO:0070486~leukocyte aggregation	69	4.47471	1.62299e-06	1.81659	0.0138143	P78310, P36402, P12931, P49917, P51449, P42771, P41182, P84022, P42226, P18146, P27986, O75144, P62993, O15360, Q9P2K8, Q86WV8, Q00534, Q9P2D1, P10415, Q13153, P02786, Q14790, Q92934, Q86Y01, P13500, Q9Y2K1, P17181, P00519, O43561, Q3SYG0, P35398, P55347, P37173, Q02447, P20749, P01584, P16150, O43639, A0A0B4J2F3, P60953, P17931, P35222, P10276, P04626, P06241, O75084, P11831, Q9Y4K3, Q9HBE1, O15…
GOTERM_BP_FAT	GO:1902532~negative regulation of intracellular signal transduction	69	4.47471	1.62299e-06	1.81659	0.0138143	P31689, Q16236, Q3LXA3, P12931, Q07021, O00571, P41182, P78318, Q12778, Q92673, Q13470, O14793, Q13526, Q86WV8, O75553, P10415, Q15011, P59046, Q96S59, Q14790, Q9H160, Q9Y5J5, P00519, P35398, Q9UJM3, Q15025, O95881, Q99732, P35638, Q04206, P63244, O00255, Q96HR8, P60484, Q16594, P04792, P01584, O75376, O15379, Q8TAP4, Q96CV9, O14964, O00327, Q13546, Q96RI1, P01106, Q86Z23, Q96EB6, Q13131, Q08043,…
GOTERM_BP_FAT	GO:0060759~regulation of response to cytokine stimulus	32	2.07523	1.68368e-06	2.56701	0.0143272	O14920, Q08117, Q9UBH0, Q13546, Q9UMW8, Q96RI1, P37231, Q9Y6K9, P55055, Q16543, Q13133, Q13077, Q14790, Q15848, Q16665, P17181, O43353, Q8N2W9, Q12933, O43187, P63165, Q14653, P09603, P0CG48, P08238, P52630, P48551, P40189, P63244, Q16594, O75925, Q15648
GOTERM_BP_FAT	GO:0044773~mitotic DNA damage checkpoint	25	1.62127	1.78306e-06	2.98816	0.0151664	O75175, Q9ULM6, Q01094, Q9H0Z9, Q09472, Q9NZN8, P31947, P15336, O60934, Q99873, P15927, Q9UFF9, P06748, P04637, A5YKK6, Q13362, P0CG48, Q9H3D4, Q9UIV1, Q96NB3, Q6NUQ1, P38936, Q96LI5, O15350, Q86X55
GOTERM_BP_FAT	GO:0010243~response to organonitrogen compound	105	6.80934	1.81704e-06	1.59065	0.0154532	P46940, P17275, O14901, P18146, O14793, Q09028, P61244, Q8N8Y2, O14654, Q92922, P38936, Q13568, P22694, P10415, Q13153, Q92934, P13500, O43524, Q9UJM3, Q15910, P08238, Q04206, Q16539, P56537, P01584, P09874, P35222, P35609, P21549, P46531, P41743, P28482, P06241, Q00613, P21246, Q13118, P01106, P37231, P01100, Q13131, P27695, Q9Y618, P00338, P02452, O43504, Q96CP1, P27361, P05067, O15534, Q06413,…
GOTERM_BP_FAT	GO:0001649~osteoblast differentiation	38	2.46433	1.85379e-06	2.32923	0.0157633	P17275, P36894, Q9GZV5, P35548, Q15797, Q9UMX1, P10451, P84022, Q99717, P35222, Q9GZX9, P84243, P46531, P50616, Q14192, Q08211, P56524, Q86V81, Q00534, Q00839, O60506, P48431, P10071, P02452, P49327, O14604, Q9NZC7, P22087, P07910, Q06413, Q9H3D4, O95863, Q13418, P40189, P17676, Q92753, O00255, P31749
GOTERM_BP_FAT	GO:1902580~single-organism cellular localization	137	8.88457	1.90326e-06	1.48594	0.0161805	Q01082, P54257, P11441, O14787, Q14145, P08865, P84022, O00295, P12270, P49790, Q7Z3B4, P38936, Q969F2, P10415, Q01094, Q96FJ2, P59046, Q92934, Q14790, P13500, O00560, Q9H2B2, Q8IWX8, O60684, P08238, P62258, Q96EV8, P00846, P63244, Q16539, P20749, Q6PJW8, P01584, P34932, P60953, O14920, Q9UMX1, O00555, Q9UKE5, P09874, P35222, P35609, P30050, Q5VV41, P41743, P42858, P28482, O75084, P21246, P00540,…
GOTERM_BP_FAT	GO:0060541~respiratory system development	39	2.52918	1.90592e-06	2.29632	0.016203	Q15475, P36894, A0A0B4J2F3, P60953, P11362, Q99814, O15409, Q96RK0, P35222, P62136, Q14190, P46531, P10276, P46379, P28482, P48436, P21246, O60476, P11831, Q9P2D1, P43699, Q92786, Q09472, P10071, P10828, P10827, O43609, Q99502, Q13541, P46937, P27361, Q99697, P16220, Q15796, Q9UJM3, P37173, Q02447, P13631, O60682
GOTERM_BP_FAT	GO:0060562~epithelial tube morphogenesis	52	3.37224	1.9831e-06	2.01144	0.0168536	Q15475, P12931, H0YCU6, P84022, P62136, O75593, Q86WV8, Q96T37, P22694, P10415, P61968, Q13153, Q15562, P35680, P46937, P37173, Q13418, Q99967, Q9BYW2, P09629, P35548, Q9UMX1, P35222, Q93074, P10275, P46531, O15550, P10276, Q9Y5V3, Q06710, P48436, P01106, P11831, Q9Y4K3, Q99623, P43699, P10071, O43609, P11473, Q16665, Q99502, Q99697, Q99801, Q92997, P03372, P09603, Q06413, P01019, Q13485, P31431,…
GOTERM_BP_FAT	GO:0036003~positive regulation of transcription from RNA polymerase II promoter in response to stress	12	0.77821	1.98811e-06	5.73726	0.0168957	P04637, P46531, Q16236, Q99941, P18848, Q68CJ9, P18847, P35638, Q16665, Q00613, P17676, P18850
GOTERM_BP_FAT	GO:2000188~regulation of cholesterol homeostasis	9	0.583658	2.05554e-06	8.27489	0.0174637	Q13133, P01130, Q9UKM9, Q96RI1, P41235, Q12772, P35398, P55055, O95486
GOTERM_BP_FAT	GO:0042176~regulation of protein catabolic process	59	3.8262	2.21681e-06	1.90596	0.018821	P54252, Q13200, Q16236, Q12834, Q96RU7, P42771, Q14145, P84022, Q12778, Q92673, O60493, P53350, P61289, P25054, Q13526, P50876, Q8N9N5, Q92922, Q9UHD9, P28065, Q969F2, Q15011, P49841, Q9NQ11, O00560, Q99728, P54727, P28070, P08238, P54725, Q04206, P63244, P60900, P60484, Q16594, O75925, P01584, P60953, P21675, Q9UMX2, Q9UMX1, Q9UMX0, P68400, O60566, O14964, Q9UJX2, P46379, P01282, P48436, P06241,…
GOTERM_BP_FAT	GO:1903313~positive regulation of mRNA metabolic process	17	1.10246	2.24246e-06	3.98421	0.0190366	Q8NE35, Q9UPQ9, Q13573, Q9BZC1, Q9UKV8, Q9UFF9, Q9Y2W1, Q15427, P50616, P26651, A5YKK6, P11142, P11940, Q9HCJ0, Q9UIV1, Q00613, P62995
GOTERM_BP_FAT	GO:0006413~translational initiation	37	2.39948	2.31595e-06	2.33993	0.0196543	O43639, Q07666, P46778, Q92905, Q9UKV8, O00571, Q14240, P61353, P08865, Q8N9W6, P62136, P30050, P12270, Q9NRH1, P10276, Q9BWF3, P62899, O60739, Q9P2K8, O00303, P62244, P62701, P60866, P19793, P18848, P19525, Q13541, Q14152, Q9H2K0, P06748, Q13347, P11940, P26599, O60841, P16333, Q15366, P56537
GOTERM_BP_FAT	GO:0034976~response to endoplasmic reticulum stress	47	3.04799	2.32398e-06	2.08838	0.0197218	P54252, O43639, Q16236, Q92905, Q96RU7, Q9UMX0, O94979, P27986, P46379, Q68CJ9, Q99683, Q969H8, Q9P2K8, O95070, Q9UHD9, O43765, Q14258, P10415, Q96EB6, O75460, Q15011, P18848, Q09472, P18847, P49841, P13500, Q96DN0, P19525, P00519, Q12933, P04637, Q8N6R1, P05412, Q9NSA1, Q99941, O94966, Q96HE7, O95881, P35638, Q9HCN8, Q9UBS4, P63244, P17676, Q13148, P16333, P18850, Q9P0U4
GOTERM_BP_FAT	GO:0035794~positive regulation of mitochondrial membrane permeability	18	1.16732	2.39003e-06	3.77451	0.0202766	Q01094, Q96FJ2, Q14790, Q92934, P49841, P31947, P15336, P61981, O60238, P04637, Q13625, P62258, Q9H3D4, Q96KQ4, Q04917, O00167, O15350, P10415
GOTERM_BP_FAT	GO:2000756~regulation of peptidyl-lysine acetylation	18	1.16732	2.39003e-06	3.77451	0.0202766	Q96EB6, O14757, Q9Y3Y4, Q9UIH9, Q01105, Q9NPI1, Q92769, Q12824, O75478, Q6ZW49, P27361, Q03164, Q13547, Q13363, Q13485, P49711, P01584, P23769
GOTERM_BP_FAT	GO:1901983~regulation of protein acetylation	19	1.23217	2.42167e-06	3.60476	0.0205422	Q96EB6, O14757, Q9Y3Y4, Q9UIH9, Q01105, Q9NPI1, Q92769, Q12824, O75478, Q6ZW49, P27361, Q92993, Q03164, Q13547, Q13363, Q13485, P49711, P01584, P23769
GOTERM_BP_FAT	GO:0000075~cell cycle checkpoint	42	2.72374	2.49308e-06	2.19218	0.0211415	O75175, Q9ULM6, Q9H0Z9, O43670, Q9NZN8, P31947, O60934, P68400, O60566, P12270, Q99459, P53350, A5YKK6, Q13362, P25054, Q9UIV1, Q96NB3, P38936, Q96LI5, P16104, Q86X55, P06400, Q9NVH2, Q01094, O14757, Q92786, Q09472, Q12888, P15336, Q99873, P15927, Q9UFF9, P06748, O15516, P04637, Q7Z7C7, P0CG48, Q9H3D4, Q14683, Q6NUQ1, O15350, Q16539
GOTERM_BP_FAT	GO:0042789~mRNA transcription from RNA polymerase II promoter	10	0.648508	2.54776e-06	7.03095	0.0216002	Q01860, P27540, Q7KZ85, P18848, Q9Y2K1, P35638, Q16665, P11831, P40763, Q15648
GOTERM_BP_FAT	GO:0071375~cellular response to peptide hormone stimulus	50	3.24254	2.6046e-06	2.02587	0.0220767	P12931, Q96RU7, Q12778, Q99459, P27986, O14793, P62993, P61244, Q8N8Y2, Q86WV8, O14654, Q92922, P22694, O60343, Q13153, P13500, Q92831, P16220, Q9NSA1, Q9UJM3, Q04206, O00255, P01584, P10912, P09874, P61981, P35609, P41743, Q96RI1, P28482, Q00613, P06241, P01106, P37231, P22736, Q13131, Q96EB6, P27695, Q15848, P11474, Q13541, P27361, Q96CP1, Q9UI12, Q13480, P01019, P42336, P08047, P31749, P40763,…
GOTERM_BP_FAT	GO:0016202~regulation of striated muscle tissue development	27	1.75097	2.67961e-06	2.78208	0.0227052	Q15475, P36894, A0A0B4J2F3, P11362, P84022, P35222, Q92841, P46531, O00327, P15172, O14793, Q9NQ29, P56524, Q13526, P10415, Q13131, Q08043, P49841, P17844, O75604, P16220, Q06413, P37173, O94966, Q16539, P60484, O15350
GOTERM_BP_FAT	GO:0043122~regulation of I-kappaB kinase/NF-kappaB signaling	43	2.78859	2.77475e-06	2.15951	0.0235018	O14920, P29692, Q14164, P35222, Q96CV9, Q13546, Q96RI1, P06241, Q9NS68, Q9Y4K3, P63279, Q9Y6K9, Q14258, Q04864, Q96EB6, Q9UNE0, P59046, Q14790, Q15848, Q9HAV5, Q8IUH5, Q13501, O43353, Q96CP1, Q86UE4, P00519, Q12933, P35398, Q14653, O15534, Q92734, P37198, P03372, P0CG48, Q15025, Q99732, Q04206, Q9UJV3, P20749, Q96HR8, Q9C035, Q9P1W9, P04792, P01584
GOTERM_BP_FAT	GO:0031331~positive regulation of cellular catabolic process	47	3.04799	3.16981e-06	2.06534	0.0268027	P27540, Q8NE35, Q13200, Q16236, P21675, Q9UKV8, Q12834, Q96RU7, Q14145, Q9UMX0, O60566, Q9UJX2, P50616, P53350, A5YKK6, P26651, P61289, P42858, Q9UIV1, P50876, Q00613, Q9UHD9, P01106, Q07869, P28065, O43765, Q969F2, Q13131, Q15011, Q9UPQ9, P49841, E7EP22, Q16665, Q9UFF9, P63165, P11940, Q9NSA1, P0CG48, P28070, Q9HCJ0, P54646, P63244, P60900, P60484, O75925, P31749, P01584
GOTERM_BP_FAT	GO:0050686~negative regulation of mRNA processing	13	0.843061	3.49133e-06	5.01239	0.029481	P26368, P22626, O60563, O75494, Q9BZC1, Q07021, Q99728, O00267, P26599, P62995, Q13242, P61978, P98175
GOTERM_BP_FAT	GO:0042303~molting cycle	24	1.55642	3.63091e-06	2.95735	0.0306413	Q9UNE0, Q86U70, Q14525, P60953, Q92769, P35548, Q96CP1, P08779, P22466, P35222, Q9H161, O43679, Q13547, P46531, Q7Z3Z0, Q9H3D4, Q13485, P02533, O95863, P48436, Q04206, Q9NS68, Q7Z3Y8, P31276, P10415
GOTERM_BP_FAT	GO:0042633~hair cycle	24	1.55642	3.63091e-06	2.95735	0.0306413	Q9UNE0, Q86U70, Q14525, P60953, Q92769, P35548, Q96CP1, P08779, P22466, P35222, Q9H161, O43679, Q13547, P46531, Q7Z3Z0, Q9H3D4, Q13485, P02533, O95863, P48436, Q04206, Q9NS68, Q7Z3Y8, P31276, P10415
GOTERM_BP_FAT	GO:0006979~response to oxidative stress	61	3.9559	3.87038e-06	1.85053	0.0326289	P27540, P80188, Q8IXL7, Q16236, P12931, Q92769, Q99814, Q9NNW7, Q9Y6E0, Q9HC52, Q12778, P42226, P30793, Q99683, Q6IQ32, P62995, P04264, P10415, Q92934, Q9NQ11, P00519, O43524, P04637, P05412, Q15910, Q04206, P63244, Q9HAW0, P04792, P35227, Q9UMX0, P43351, P09874, P30041, Q13547, O00327, Q13546, Q96SL4, Q00613, Q9NR28, P01100, Q96EB6, Q13131, P08294, P27695, P03886, P18848, Q15848, Q00597, P00338,…
GOTERM_BP_FAT	GO:0072401~signal transduction involved in DNA integrity checkpoint	19	1.23217	3.96579e-06	3.49384	0.0334196	O75175, Q9ULM6, Q01094, Q9H0Z9, Q09472, Q9NZN8, P31947, Q99873, P06748, Q9UFF9, P04637, Q99459, A5YKK6, Q13362, P0CG48, Q9UIV1, P38936, Q96LI5, Q86X55
GOTERM_BP_FAT	GO:0072422~signal transduction involved in DNA damage checkpoint	19	1.23217	3.96579e-06	3.49384	0.0334196	O75175, Q9ULM6, Q01094, Q9H0Z9, Q09472, Q9NZN8, P31947, Q99873, P06748, Q9UFF9, P04637, Q99459, A5YKK6, Q13362, P0CG48, Q9UIV1, P38936, Q96LI5, Q86X55
GOTERM_BP_FAT	GO:0001568~blood vessel development	81	5.25292	4.16292e-06	1.68084	0.0350514	P17275, Q15475, P01031, F6WR09, P36894, Q16236, Q99814, P51178, H0YCU6, Q6ZW49, Q12778, P18146, O75593, P05121, Q96T37, Q12948, Q9P2D1, P23769, O75360, P35869, P13500, Q15562, Q01196, Q9Y5J3, P46937, Q3SYG0, P35398, P08123, P55347, Q07954, P05412, Q96PU8, P37173, P35638, P01135, Q99967, P60484, Q16539, P04792, Q9BYW2, P01584, P60953, Q4VAQ0, P11362, P17542, Q9UMX1, P35222, P46531, P50222, Q969H8,…
GOTERM_BP_FAT	GO:0032259~methylation	54	3.50195	4.18952e-06	1.93246	0.0352714	Q9UBL3, Q13573, Q6ZW49, P14678, Q9C005, Q13610, Q8NI51, Q96E66, P49711, Q6W2J9, O75367, Q02548, P49841, Q12824, O43151, Q15291, Q96LA8, Q99873, Q03164, P55345, Q3SYG0, P22087, Q15022, O14686, Q15910, Q9UET6, O00255, P61964, Q8NB12, Q9BYW2, Q9BTL3, P35222, O15550, Q9NRD5, Q8NEZ4, O43463, Q96RI1, Q9H5I1, P01100, Q86X55, Q96EB6, P46100, Q8WWB3, Q9NQV6, Q9UMN6, Q86VU5, Q15047, Q7KZ85, Q13485, P42336,…
GOTERM_BP_FAT	GO:0001654~eye development	54	3.50195	4.18952e-06	1.93246	0.0352714	O75815, P05549, Q9H0D6, Q92769, H0YCU6, P12268, P84022, P51532, Q9GZX9, Q6STE5, P61244, Q12948, Q9P2D1, P10415, P48431, Q99471, Q3SYG0, P55347, P05412, P37173, Q13515, Q02447, Q99967, Q4VAQ0, O15409, P35222, Q13547, P41743, P10276, P48436, P21246, P11831, P29323, O14770, P51788, O75444, P19793, Q92786, P10071, P26367, Q9H2X6, P10826, Q16665, Q99697, P25490, O96019, Q9UIW0, Q12805, Q92753, P18850,…
GOTERM_BP_FAT	GO:0071902~positive regulation of protein serine/threonine kinase activity	50	3.24254	4.22927e-06	1.9921	0.0356	P46940, P01031, P12931, P11362, P10912, P61024, O60563, Q12851, P53779, Q13546, P11234, Q9Y5V3, Q99683, P04626, P28482, P00540, Q9Y4K3, Q9Y6K9, Q96EB6, Q13131, O75460, Q13153, Q92786, Q15848, O75909, O43353, P54652, Q13956, P27361, Q12933, P30040, O43187, P24863, Q92997, Q13480, P0CG48, Q06413, Q15910, P08238, Q99750, Q5T686, Q13418, P01135, Q16512, O15350, Q16539, Q9UER7, A0A024R4Z4, P31749, P01…
GOTERM_BP_FAT	GO:1903533~regulation of protein targeting	50	3.24254	4.22927e-06	1.9921	0.0356	P36894, P42771, Q12772, Q14145, P84022, P12270, O14802, P27986, P38936, Q7Z3B4, O95429, Q9Y265, P59046, P49841, P13500, Q8IWX8, P08238, Q99732, Q9BZL1, Q16539, P20749, P01584, O15379, Q9Y2W2, Q9GZV5, Q9UMX1, P09874, O60238, P04626, Q9Y4C2, O75084, P51809, Q01860, Q96EB6, Q9UNE0, Q96HA7, P10071, P10827, P26368, Q9BVL2, Q9UBE0, O96019, Q93062, Q9NZU7, P37198, P0DN76, Q13485, Q99750, Q9H094, Q15648
GOTERM_BP_FAT	GO:0048738~cardiac muscle tissue development	36	2.33463	4.23895e-06	2.31341	0.0356801	Q01851, P36894, A0A0B4J2F3, P78310, P60953, P11362, H0YCU6, Q15797, P35609, P46531, Q14192, P10276, O75593, Q13526, Q86WV8, P11831, Q00839, Q12948, Q9P2D1, Q92585, P19793, Q92786, P49841, P10826, Q99697, P16220, Q02078, P37173, Q06413, P01019, P21453, Q13485, O15350, P60484, Q16539, Q15648
GOTERM_BP_FAT	GO:0030162~regulation of proteolysis	95	6.16083	4.25459e-06	1.60381	0.0358093	P01031, Q13200, Q16236, P12931, Q92769, Q07021, Q12834, P31947, Q96RU7, O00571, P42771, Q14145, P78318, P84022, Q92673, P53350, P61289, Q99683, P05121, P50876, Q92922, Q16666, Q9UHD9, P28065, P22694, P01023, P55211, Q969F2, P55055, Q15011, P48431, P59046, Q14790, P49841, Q92934, Q9NQ11, O00560, P54727, P28070, P08238, P62258, P54725, P03973, P98170, P63244, P60900, P60484, P01037, Q16594, O75925,…
GOTERM_BP_FAT	GO:0002009~morphogenesis of an epithelium	75	4.86381	4.27885e-06	1.72063	0.0360097	Q15475, Q8NAX2, P05549, Q13200, P12931, Q9HAU4, H0YCU6, P84022, P62136, P61289, P62993, O75593, Q96T37, Q86WV8, P02538, P28065, P56693, P22694, P10415, P61968, Q13153, Q15562, P46937, P35680, P08779, P00519, P37173, P28070, Q13418, P60900, Q99967, Q9BYW2, P60953, P09629, P11362, Q9UMX1, P35548, P35222, Q93074, P10275, P46531, O15550, P10276, Q9Y5V3, Q7Z3Z0, Q06710, P48436, O75084, P01106, P11831,…
GOTERM_BP_FAT	GO:0046328~regulation of JNK cascade	33	2.14008	4.28156e-06	2.41986	0.0360321	P31689, P60953, O75376, Q92905, O15379, Q12851, Q9UKE5, Q13546, Q99683, O75084, Q9NS68, Q9Y4K3, Q8TDY2, O75460, Q9UNE0, Q13153, Q9H2X6, Q9HAV5, O43353, O00560, Q12933, Q92997, O15534, Q13480, Q99750, Q96EV8, O00255, Q16512, Q9UER7, O15350, P31749, Q13227, P01584
GOTERM_BP_FAT	GO:1901861~regulation of muscle tissue development	27	1.75097	4.42597e-06	2.71194	0.0372245	Q15475, P36894, A0A0B4J2F3, P11362, P84022, P35222, Q92841, P46531, O00327, P15172, O14793, Q9NQ29, P56524, Q13526, P10415, Q13131, Q08043, P49841, P17844, O75604, P16220, Q06413, P37173, O94966, Q16539, P60484, O15350
GOTERM_BP_FAT	GO:0032434~regulation of proteasomal ubiquitin-dependent protein catabolic process	26	1.68612	4.48466e-06	2.77472	0.0377088	Q16236, P21675, Q96RU7, Q9UMX0, Q14145, P53350, P46379, P50876, Q92922, Q9UHD9, O43765, Q969F2, Q15011, Q9NRR5, P49841, E7EP22, O00560, Q9BW61, P63165, P54727, P08238, P54725, P63244, Q16594, P31749, O75925
GOTERM_BP_FAT	GO:0071158~positive regulation of cell cycle arrest	22	1.42672	4.7566e-06	3.09362	0.0399491	O75175, Q9ULM6, Q01851, Q01094, Q9H0Z9, Q71SY5, Q09472, Q9NZN8, P31947, P42771, Q99873, Q9UFF9, P06748, P04637, A5YKK6, Q13362, P0CG48, Q9UIV1, P38936, Q96LI5, O15350, Q86X55
GOTERM_BP_FAT	GO:0031056~regulation of histone modification	29	1.88067	4.82984e-06	2.58676	0.0405515	Q9Y3Y4, Q9NPI1, O75478, Q13573, Q6ZW49, P41182, Q9ULX6, P35222, Q8NI51, Q13363, P49711, P23769, Q96EB6, O14757, Q6W2J9, O75367, Q01105, Q02548, Q12824, P46100, Q9H160, Q9UMN6, P27361, Q03164, P04637, Q7KZ85, Q13485, P10242, P01584
GOTERM_BP_FAT	GO:0043405~regulation of MAP kinase activity	53	3.43709	4.8376e-06	1.93727	0.0406154	Q99816, P46940, P01031, P31689, P12931, Q96RU7, P53779, Q92673, Q99683, O75460, Q13153, Q13956, O43187, Q15910, Q5T686, Q13418, P01135, Q96EV8, Q16539, P01584, P11362, P10912, Q12851, Q9UKE5, O14964, Q13546, Q9Y5V3, P04626, P28482, P00540, Q9Y6K9, P46108, Q9Y4K3, Q13131, Q15848, O43609, P19525, P19174, O43353, P27361, P30040, Q12933, Q92997, Q9H596, Q13480, P37198, Q06413, P0CG48, Q99750, Q16512,…
GOTERM_BP_FAT	GO:0070849~response to epidermal growth factor	14	0.907912	4.87037e-06	4.52261	0.0408847	P46940, P12270, P26651, Q9UJM3, P04626, P02452, P48436, P28482, P19174, P27361, P01106, O95429, Q15648, P31749
GOTERM_BP_FAT	GO:2001252~positive regulation of chromosome organization	31	2.01038	4.97229e-06	2.48679	0.0417222	Q9NPI1, O75478, P17542, Q13573, P49917, O60934, Q6ZW49, P41182, Q9ULX6, P35222, P12270, Q13363, P28482, P09651, P06400, Q96EB6, O75367, Q92878, Q12824, P46100, Q9H160, P27361, Q03164, P39748, P04637, P49368, Q15047, O60216, Q13485, P10242, P01584
GOTERM_BP_FAT	GO:0071478~cellular response to radiation	31	2.01038	4.97229e-06	2.48679	0.0417222	P12956, P21675, P29692, Q92793, P18146, P27986, P62993, Q9P2K8, P30304, P21246, Q16666, Q00613, P38936, P01106, P55211, P16104, Q96EB6, Q9NVH2, O14757, P18848, Q09472, Q12888, Q9Y2K1, P46937, P25490, O15516, P04637, Q9H3D4, Q16539, O15350, Q06609
GOTERM_BP_FAT	GO:0046782~regulation of viral transcription	19	1.23217	5.03079e-06	3.44091	0.0422026	Q00403, Q09472, Q12824, P14373, Q13573, O60563, P51532, P19387, P24928, Q13547, P46531, P26651, P05412, O00267, Q15633, Q9UJV3, P63272, Q13148, P08047
GOTERM_BP_FAT	GO:0072395~signal transduction involved in cell cycle checkpoint	19	1.23217	5.03079e-06	3.44091	0.0422026	O75175, Q9ULM6, Q01094, Q9H0Z9, Q09472, Q9NZN8, P31947, Q99873, P06748, Q9UFF9, P04637, Q99459, A5YKK6, Q13362, P0CG48, Q9UIV1, P38936, Q96LI5, Q86X55
GOTERM_BP_FAT	GO:0097345~mitochondrial outer membrane permeabilization	17	1.10246	5.18371e-06	3.76286	0.0434572	Q01094, Q96FJ2, Q14790, Q92934, P49841, P31947, P61981, O60238, P04637, Q13625, P62258, Q9H3D4, Q96KQ4, Q04917, O00167, O15350, P10415
GOTERM_BP_FAT	GO:1902108~regulation of mitochondrial membrane permeability involved in apoptotic process	18	1.16732	5.20686e-06	3.58579	0.0436469	Q01094, Q96FJ2, Q14790, Q92934, P49841, P31947, P15336, P61981, O60238, P04637, Q13625, P62258, Q9H3D4, Q96KQ4, Q04917, O00167, O15350, P10415
GOTERM_BP_FAT	GO:0045815~positive regulation of gene expression, epigenetic	21	1.36187	5.33602e-06	3.17728	0.044705	O14757, Q9GZS1, O75367, Q15572, Q15573, Q09472, Q6PL18, H0YCU6, P20226, P60709, Q96GM5, Q9UMN6, Q53T94, P17096, Q71DI3, P35222, Q92831, P84243, A0A1B0GTE8, O15160, P62805
GOTERM_CC_FAT	GO:0005654~nucleoplasm	612	39.6887	2.00371e-112	2.28267	1.88349e-109	P27540, Q13200, P55735, Q92925, Q13573, O75494, Q13469, Q8IYH5, P55197, Q6STE5, Q92922, P28065, Q00839, Q13569, P22694, O75367, Q01105, Q9BUB5, Q8NF64, P40337, Q5VUG0, Q53T94, P46937, O95983, P19387, Q02078, P28070, P52630, Q6MZP7, Q00403, P55854, P33240, O75478, O75376, Q92905, Q9UKE5, Q92804, F6M2K3, O75886, P01106, Q6P2Q9, P37231, Q9H5I1, P01100, Q9H4L4, Q8NDV7, Q8TAQ2, P51991, P27361, Q9UKD1,…
GOTERM_CC_FAT	GO:0044451~nucleoplasm part	195	12.6459	4.39589e-46	2.94069	4.13214e-43	Q96BD5, Q13573, O75494, P78317, O43482, Q8IYH5, Q09028, Q8IZX4, Q8N684, Q96T37, Q13569, O75367, Q9Y2K1, O95983, P19387, Q16594, Q00403, P55854, Q8WWY3, P33240, Q92794, O75478, O75376, O60934, Q92793, F6M2K3, Q6P2Q9, Q9H4L4, P10071, P26368, Q00597, Q9UMN6, Q9HBM6, P52657, P52655, Q01130, O75586, O43791, Q9UBL3, P14373, P60709, Q9H0L4, Q15428, Q9C005, O15360, Q13526, Q13427, Q15560, Q8N5M1, Q9BTK6,…
GOTERM_CC_FAT	GO:0005667~transcription factor complex	117	7.58755	1.02328e-43	4.19048	9.61882e-41	Q15475, P17275, P27540, P36402, Q99814, Q13573, Q15797, Q99717, P84022, Q96PK6, Q13469, Q13285, Q8IZX4, P61968, P06400, Q01094, P35869, O75360, Q53T94, P46937, P35680, Q8WYA1, Q9NZC7, Q13952, O15516, Q99729, Q02078, Q15911, Q04206, Q16594, O00716, Q00403, P12956, P09874, P35222, F6M2K3, Q15406, Q5H9I0, P15172, O00268, A0AVK6, P37231, P01100, P43699, P27695, Q13133, Q16665, Q92994, P20226, Q96CP1,…
GOTERM_CC_FAT	GO:0000785~chromatin	133	8.62516	2.0357e-34	3.14878	1.91356e-31	P17275, P51531, P36402, Q92925, Q13573, P42771, P84022, P51532, Q9Y6Q9, O43482, Q13469, Q09028, Q6STE5, Q92922, Q9P1Z2, Q9UQE7, P61978, Q99496, Q86SE8, P06400, Q01094, P26196, O75367, Q92878, Q12824, Q99877, O95983, Q96EZ8, Q02078, Q15910, O60216, Q04206, Q13148, P28370, Q13761, Q7Z3K3, Q92794, O75376, O00273, P35227, Q92793, P35222, P05423, P84243, P15172, O00268, Q9Y5V3, O43463, Q00613, P11831,…
GOTERM_CC_FAT	GO:0044427~chromosomal part	182	11.8029	8.32048e-32	2.45923	7.82126e-29	P17275, P51531, P55735, P36402, Q92925, Q13573, P49917, P42771, P84022, P51532, Q9Y6Q9, Q14141, O43482, Q13469, P12270, Q09028, P35250, Q6STE5, P25054, P49711, Q92922, Q9P1Z2, Q9UQE7, P61978, Q99496, Q86SE8, P06400, Q01094, P26196, O75367, Q92878, Q12824, Q8NF64, Q99877, O95983, Q96EZ8, Q02078, Q15910, O60216, Q14683, Q04206, Q13148, P28370, Q7Z3K3, Q13761, P55854, Q92794, P12956, O75376, P11387,…
GOTERM_CC_FAT	GO:0000790~nuclear chromatin	100	6.48508	2.69389e-30	3.53627	2.53226e-27	P17275, P51531, P36402, Q92925, P84022, P51532, Q9Y6Q9, Q13469, Q09028, Q6STE5, Q92922, Q9P1Z2, P61978, Q86SE8, Q99496, Q01094, O75367, Q12824, Q92878, Q99877, O95983, Q96EZ8, Q02078, Q15910, Q04206, Q13148, P28370, Q13761, Q7Z3K3, O75376, O00273, P35227, Q92793, P35222, P05423, P84243, P15172, O00268, P11831, Q13133, P10828, Q9Y618, P26367, Q8TAQ2, P20226, Q96CP1, Q92993, Q15788, Q92997, Q15796,…
GOTERM_CC_FAT	GO:0005694~chromosome	194	12.5811	2.82269e-30	2.31363	2.65333e-27	P17275, P55735, Q92925, Q13573, P42771, O43482, Q13469, Q09028, Q6STE5, Q92922, P26196, O75367, Q8NF64, Q99877, O95983, Q02078, O60216, Q04206, Q13761, P55854, Q92794, O75478, O75376, O60934, Q92793, P09874, Q99661, Q9Y5V3, Q96GD3, O43463, Q9H5I1, P26367, Q8TAQ2, Q969G3, P17676, O15350, P40763, Q9UBL3, P60709, Q9HC52, P41182, Q8N6L0, Q9C005, O75593, Q01780, Q12948, O14757, Q9NQT5, Q9NQT4, P24928,…
GOTERM_CC_FAT	GO:0044454~nuclear chromosome part	129	8.36576	1.32229e-27	2.77751	1.24295e-24	P17275, P51531, P36402, Q92925, P49917, P84022, P51532, Q9Y6Q9, Q13469, Q09028, Q6STE5, Q92922, Q9P1Z2, Q9UQE7, P61978, Q99496, Q86SE8, Q01094, O75367, Q92878, Q12824, Q8NF64, Q99877, O95983, Q96EZ8, Q02078, Q15910, O60216, Q04206, Q13148, P28370, Q13761, Q7Z3K3, P12956, P11387, O75376, O00273, P35227, O60934, Q92793, Q96BK5, P09874, P35222, P05423, P84243, P15172, O00268, P11831, P63279, P27694,…
GOTERM_CC_FAT	GO:0000228~nuclear chromosome	134	8.69001	2.32986e-27	2.69802	2.19007e-24	P17275, P51531, P36402, Q92925, P49917, P84022, P51532, Q9Y6Q9, Q13469, Q09028, Q6STE5, Q92922, Q9P1Z2, Q9UQE7, P61978, Q99496, Q86SE8, Q01094, O75367, Q92878, Q12824, Q8NF64, Q99877, O95983, Q96EZ8, Q02078, Q15910, O60216, Q14683, Q04206, Q13148, P28370, Q7Z3K3, Q13761, P12956, O75376, P11387, O00273, P35227, O60934, Q92793, Q96BK5, P09874, P35222, P05423, P84243, P15172, O00268, Q86U86, O43463,…
GOTERM_CC_FAT	GO:0044798~nuclear transcription factor complex	57	3.6965	5.66035e-25	4.8254	5.32073e-22	P27540, Q15572, Q15573, Q13469, Q8IZX4, Q13285, O75593, P06400, Q01094, P15923, Q9H160, Q53T94, Q9NZC7, P55345, Q13952, P16220, Q99729, O60244, P04637, P28715, P35638, Q16594, Q00403, Q71SY5, P21675, Q5T7U4, P35222, P50613, O00268, P48436, P37231, Q86X55, Q9Y3C7, Q96T76, Q13133, Q9NPJ6, P19793, P18848, Q9H2X6, P11473, P20226, Q92994, Q16665, P17096, P25208, Q9HBM6, Q15796, O00482, O60869, Q13485,…
GOTERM_CC_FAT	GO:0016604~nuclear body	96	6.22568	4.73832e-23	2.9882	4.45402e-20	F6WR09, Q99814, Q9UBB9, P14373, O75494, O00571, Q9BZE0, P78317, Q16630, O43482, Q15428, Q99459, Q9BWF3, P61244, Q9Y6X2, Q13526, Q96T37, Q9NVV9, Q16666, Q13427, Q96JK9, Q13569, Q99496, P06400, Q8N5M1, O75928, Q9Y2K1, Q9Y2X3, Q8N2W9, Q93009, P15927, P22087, P04637, Q07955, Q15911, Q8IZL2, Q16637, Q02447, Q13148, P60484, O75925, P55854, Q8WWY3, P36873, Q92794, P33240, O75177, O95400, P35227, Q9Y2W2,…
GOTERM_CC_FAT	GO:0090575~RNA polymerase II transcription factor complex	49	3.17769	7.13187e-23	5.11735	6.70395e-20	P27540, Q8IZX4, Q13285, O75593, P06400, Q01094, P15923, Q9H160, P55345, Q9NZC7, Q13952, O60244, Q99729, P16220, P04637, P28715, P35638, Q16594, Q00403, P21675, P35222, P50613, O00268, P37231, Q9Y3C7, Q86X55, Q96T76, P19793, Q9NPJ6, Q13133, P18848, Q9H2X6, P11473, Q16665, P20226, P17096, P25208, Q9HBM6, Q15796, O00482, Q13485, O60869, Q16514, P17676, P52657, P52655, P40763, P23511, O75586
GOTERM_CC_FAT	GO:0035097~histone methyltransferase complex	37	2.39948	1.88904e-19	5.74251	1.7757e-16	Q9HCK8, Q9UBL3, Q8WWY3, P36873, Q92769, P21675, P60709, Q6ZW49, F6M2K3, P51610, P62136, Q9C005, O15550, Q09028, O00268, O94972, P61244, Q14686, Q8NEZ4, P45973, Q9Y265, Q9H4L4, Q99496, Q96EB6, O75367, Q8WWB3, Q9UMN6, Q15291, Q03164, Q9BTK6, Q96EZ8, Q15022, O14686, Q15910, O00255, Q16594, P61964, Q9P0U4
GOTERM_CC_FAT	GO:0030529~intracellular ribonucleoprotein complex	146	9.46822	3.74399e-18	2.07569	3.51935e-15	Q12906, P46940, P04406, P52597, Q13573, O00571, P08865, Q16630, Q96PK6, Q13469, A5YKK6, P11142, Q9UIV1, Q00839, P61978, Q9BUJ2, O60506, P08579, Q13151, P26196, P22626, Q8WVV9, P17844, Q99729, O15516, Q96EZ8, Q13347, P11940, P55795, Q9UKM9, P67809, Q16637, P63244, P51116, Q96HR8, Q49AS9, Q53GS9, Q92879, Q15459, Q16594, P56537, P60953, Q8WWY3, Q14444, P11387, Q9NZN8, Q9Y2W2, Q9UKV8, Q9Y383, Q9NVX2,…
GOTERM_CC_FAT	GO:1990904~ribonucleoprotein complex	146	9.46822	4.20415e-18	2.07305	3.95191e-15	Q12906, P46940, P04406, P52597, Q13573, O00571, P08865, Q16630, Q96PK6, Q13469, A5YKK6, P11142, Q9UIV1, Q00839, P61978, Q9BUJ2, O60506, P08579, Q13151, P26196, P22626, Q8WVV9, P17844, Q99729, O15516, Q96EZ8, Q13347, P11940, P55795, Q9UKM9, P67809, Q16637, P63244, P51116, Q96HR8, Q49AS9, Q53GS9, Q92879, Q15459, Q16594, P56537, P60953, Q8WWY3, Q14444, P11387, Q9NZN8, Q9Y2W2, Q9UKV8, Q9Y383, Q9NVX2,…
GOTERM_CC_FAT	GO:0034708~methyltransferase complex	39	2.52918	6.48048e-17	4.73707	1.04361e-13	Q9HCK8, Q9UBL3, Q8WWY3, P36873, Q92769, P21675, P60709, Q6ZW49, F6M2K3, P51610, P14678, P62136, Q9C005, O15550, Q09028, O00268, O94972, P61244, Q14686, Q8NEZ4, P45973, Q9Y265, Q9H4L4, Q99496, Q96EB6, O75367, Q8WWB3, Q9UMN6, Q15291, Q03164, Q99873, Q9BTK6, Q96EZ8, Q15022, O14686, Q15910, O00255, Q16594, P61964, Q9P0U4
GOTERM_CC_FAT	GO:0070603~SWI/SNF superfamily-type complex	35	2.26978	8.86659e-17	5.21482	1.04361e-13	P51531, Q9NPI1, Q68CP9, Q12873, Q8WUB8, Q92769, Q92925, O75177, H0YCU6, Q96GM5, Q12830, P68400, P51532, Q13547, Q09028, Q6STE5, A0A1B0GTE8, Q86U86, Q92922, Q15532, Q9Y265, P06400, Q12824, Q8TAQ2, P46100, P25490, Q92993, O95983, O96019, Q96EZ8, Q15022, Q969G3, Q9UER7, P28370, Q9Y467
GOTERM_CC_FAT	GO:0090544~BAF-type complex	19	1.23217	2.65326e-15	9.2312	2.50466e-12	P06400, P51531, Q68CP9, Q9NPI1, Q8WUB8, Q92925, Q8TAQ2, Q12824, O75177, H0YCU6, Q96GM5, O96019, P51532, Q6STE5, A0A1B0GTE8, Q86U86, Q969G3, Q92922, Q15532
GOTERM_CC_FAT	GO:0005681~spliceosomal complex	51	3.30739	1.26365e-13	3.18383	1.18763e-10	P52597, Q9UBB9, Q13573, P31943, P31942, P14678, Q15428, Q15427, Q99459, P11142, P61978, Q00839, P09651, O60506, P08579, Q9HCS7, P22626, Q9NW64, P17844, Q07955, P62312, P11940, Q9UKM9, P67809, Q53GS9, Q15459, Q8WWY3, Q9Y2W2, Q9Y383, P17931, Q9BRX9, Q32P51, Q9NQ29, Q86V81, Q6P2Q9, Q15637, Q9Y3C6, Q9UKA9, O14979, Q9Y4Y9, P52272, P26368, P51991, P09234, Q6NVH9, P52756, O15541, P07910, P0DN76, O75400,…
GOTERM_CC_FAT	GO:0016605~PML body	34	2.20493	7.17168e-12	3.87691	6.74141e-09	P55854, Q92794, P14373, O60934, Q14164, P78317, Q9ULX6, O00327, P61244, P45973, Q9NVV9, Q00613, Q13569, P63279, P06400, Q96EB6, P27694, O75928, P46100, Q9H2X6, Q8N365, Q13501, Q8N2W9, Q93009, P63165, P15927, P04637, Q05516, Q02447, Q9UER7, P60484, Q06609, O75925, Q01130
GOTERM_CC_FAT	GO:0016607~nuclear speck	51	3.30739	1.47256e-11	2.83535	1.3842e-08	F6WR09, Q99814, Q9UBB9, O75494, O00571, Q9BZE0, Q15428, Q99459, Q9BWF3, Q13526, Q9Y6X2, Q96T37, Q16666, Q13427, Q96JK9, Q8N5M1, O75928, Q07955, Q8IZL2, Q13148, O75925, Q8WWY3, P36873, O95400, Q9Y2W2, Q9Y383, Q9ULX6, Q9Y2W1, Q14498, P50222, Q86V81, Q96NB3, Q6P2Q9, Q92585, P27695, P10071, P26368, Q16665, O60828, P63165, Q9UBU9, Q06413, P0DN76, Q9UKK6, O75400, Q05516, P48552, O75940, Q01130, Q9P0U4,…
GOTERM_CC_FAT	GO:0071564~npBAF complex	12	0.77821	3.09963e-11	11.1746	2.91365e-08	P51531, Q6STE5, Q12824, Q8TAQ2, Q8WUB8, H0YCU6, Q969G3, Q92922, Q96GM5, Q15532, O96019, P51532
GOTERM_CC_FAT	GO:0016514~SWI/SNF complex	13	0.843061	8.78725e-11	9.68467	8.26001e-08	P06400, P51531, Q6STE5, Q12824, Q8TAQ2, Q92925, A0A1B0GTE8, H0YCU6, Q969G3, Q92922, Q96GM5, O96019, P51532
GOTERM_CC_FAT	GO:0019013~viral nucleocapsid	17	1.10246	1.64935e-10	6.78459	1.55039e-07	O14979, P08579, P52597, Q8WWY3, P52272, Q8WVV9, P51991, P09234, P14678, P31942, P07910, Q32P51, Q14103, P61978, Q9BUJ2, P09651, O60506
GOTERM_CC_FAT	GO:0005730~nucleolus	135	8.75486	3.76899e-10	1.7104	3.54285e-07	Q15475, Q12906, Q99816, Q01082, Q14527, Q99986, P29692, P51449, P42771, Q03989, P51532, Q96PK6, Q8IYH5, Q53HV7, P11142, P49790, O75553, P49711, Q12986, P38936, Q9P2D1, P08579, Q9NX58, P26196, O75367, Q15014, Q12824, Q53T94, P17844, Q6NW34, Q01844, Q15291, Q8WYA1, Q8IX15, Q96EZ8, Q15911, O14503, P56537, Q00403, Q92794, P12956, P11387, O60934, P49336, Q96BK5, P09874, Q9NVX2, Q92804, P30050, Q9NY61,…
GOTERM_CC_FAT	GO:0005829~cytosol	395	25.6161	1.04743e-09	1.29861	9.84585e-07	P46940, P55735, Q8IZH2, Q13200, O75494, Q13470, Q13469, O75553, Q13568, P28065, P22694, Q01105, Q92934, Q9BUB5, Q17RB8, P40337, Q16082, P46937, Q92526, Q9UFF9, Q13347, P28070, P52630, Q01449, P22681, P52565, Q8TAP6, P46926, O75674, P41743, O95757, O75886, P57721, P01106, P37231, P01100, Q8NDV7, P14920, P27361, Q9NRG1, Q8IYI6, P14618, O15350, Q96AQ6, P40763, P51178, P14373, P31947, Q9Y6E0, Q07021,…
GOTERM_CC_FAT	GO:0034399~nuclear periphery	34	2.20493	5.63422e-09	3.08892	5.29616e-06	P54253, P54252, P54259, Q13573, Q6ZW49, O14787, Q9ULX6, Q86V38, P12270, Q06455, O43463, Q8NEA9, P49790, Q13427, Q9Y265, Q9UQE7, Q99623, Q96SB4, Q92973, P18848, Q9Y618, P52272, O14936, Q8N2W9, P25490, P52948, P04637, Q03252, P17676, O75400, P10242, O43592, O00255, P60900, Q9P0U4
GOTERM_CC_FAT	GO:0035770~ribonucleoprotein granule	39	2.52918	1.11256e-08	2.75829	1.0458e-05	O75175, P46940, Q9NPI6, P60953, Q14444, P11387, Q9NZN8, Q9UKV8, P60709, O00571, O00327, A5YKK6, P26651, Q9BWF3, P31483, Q08211, Q9UIV1, Q00613, Q00839, Q96KE9, H3BTQ1, P62701, Q9NR56, P26196, Q8NDV7, Q9UPQ9, P51991, Q13501, O60828, Q93062, P63165, O15516, P62312, P11940, Q14011, P67809, Q16637, P60900, Q49AS9, Q9C035
GOTERM_CC_FAT	GO:0071013~catalytic step 2 spliceosome	28	1.81582	1.71109e-08	3.40097	1.60841e-05	P52597, Q9UBB9, Q13573, P31943, Q9BRX9, P14678, Q15428, Q99459, Q86V81, Q6P2Q9, Q9Y3C6, Q00839, P61978, P09651, O60506, P08579, Q9HCS7, P52272, P51991, P22626, Q9NW64, P17844, Q07955, P11940, P07910, P0DN76, Q9UKM9, Q15459
GOTERM_CC_FAT	GO:0071565~nBAF complex	11	0.713359	2.26451e-08	8.78005	2.12862e-05	P51531, Q6STE5, Q12824, Q8TAQ2, A0A1B0GTE8, O75177, H0YCU6, Q969G3, Q92922, Q96GM5, P51532
GOTERM_CC_FAT	GO:0061695~transferase complex, transferring phosphorus-containing groups	52	3.37224	2.39041e-08	2.29676	2.24696e-05	Q13573, Q5TA45, O14802, P27986, Q8IZX4, Q99683, Q00534, P38936, P22694, Q8TDY2, P06400, Q9NVH2, O75460, P19387, O60244, P24863, P24928, P04637, P37173, P28715, Q96HW7, Q16594, O15160, Q00403, P21675, O14920, O60563, P61024, P50613, P05423, P11908, O00268, Q9UHX1, Q9Y6K9, Q9Y478, Q9Y3C7, Q96T76, Q13131, Q9GZS1, Q9NPJ6, O75909, P20226, Q9HBM6, P56282, P54646, O60869, P42336, Q16514, P52657, Q9BUI4,…
GOTERM_CC_FAT	GO:0044666~MLL3/4 complex	9	0.583658	3.32206e-08	11.1746	3.12269e-05	Q9C005, O15550, O14686, Q9UBL3, Q8NEZ4, Q6ZW49, Q15291, P61964, Q9BTK6
GOTERM_CC_FAT	GO:0044665~MLL1/2 complex	15	0.972763	4.18271e-08	5.77997	3.93167e-05	Q9UBL3, Q9HCK8, Q8WWY3, P21675, Q15291, Q03164, P51610, Q96EZ8, O00268, P61244, Q9Y265, Q16594, P61964, Q9H4L4, Q99496
GOTERM_CC_FAT	GO:0071339~MLL1 complex	15	0.972763	4.18271e-08	5.77997	3.93167e-05	Q9UBL3, Q9HCK8, Q8WWY3, P21675, Q15291, Q03164, P51610, Q96EZ8, O00268, P61244, Q9Y265, Q16594, P61964, Q9H4L4, Q99496
GOTERM_CC_FAT	GO:0036464~cytoplasmic ribonucleoprotein granule	36	2.33463	5.49597e-08	2.73664	5.16608e-05	O75175, P46940, Q9NPI6, P60953, Q14444, P11387, Q9NZN8, Q9UKV8, P60709, O00571, O00327, A5YKK6, P26651, Q9BWF3, P31483, Q08211, Q9UIV1, Q00839, Q96KE9, H3BTQ1, P62701, Q9NR56, P26196, Q8NDV7, Q9UPQ9, Q13501, O60828, Q93062, O15516, P62312, P11940, Q14011, P67809, Q16637, P60900, Q49AS9, Q9C035
GOTERM_CC_FAT	GO:0031519~PcG protein complex	18	1.16732	1.31647e-07	4.46985	0.00012374	Q96EB6, Q6W2J9, O75367, Q92769, P35227, P35226, Q9HC52, Q3KNV8, P25490, P68400, Q15022, Q09028, Q15910, O94972, Q9BYE7, P78364, Q8IXK0, Q99496
GOTERM_CC_FAT	GO:0019028~viral capsid	17	1.10246	3.93402e-07	4.41787	0.00036973	O14979, P08579, P52597, Q8WWY3, P52272, Q8WVV9, P51991, P09234, P14678, P31942, P07910, Q32P51, Q14103, P61978, Q9BUJ2, P09651, O60506
GOTERM_CC_FAT	GO:0016592~mediator complex	15	0.972763	7.48321e-07	4.78912	0.000703174	Q9Y2X0, Q9NPJ6, Q86YW9, Q96RN5, P10071, P49336, Q96HR3, O60244, P24863, Q9Y2W1, Q93074, Q96PK6, Q15648, Q9Y3C7, O75586
GOTERM_CC_FAT	GO:0016363~nuclear matrix	26	1.68612	8.90313e-07	2.99526	0.000836544	P54253, P54252, P54259, Q13573, Q6ZW49, Q9ULX6, Q86V38, Q06455, Q8NEA9, Q13427, Q9UQE7, Q9Y265, Q99623, Q96SB4, Q9Y618, P52272, Q8N2W9, O14936, P25490, P04637, P17676, O75400, O43592, P10242, O00255, P60900, Q9P0U4
GOTERM_CC_FAT	GO:0030014~CCR4-NOT complex	10	0.648508	2.27833e-06	6.98413	0.00213934	O75175, Q9ULM6, P50616, P26651, A5YKK6, Q8NE35, Q9UIV1, Q9NZN8, Q96LI5, Q9UFF9
GOTERM_CC_FAT	GO:0017053~transcriptional repressor complex	22	1.42672	3.08327e-06	3.15181	0.00289408	Q12873, Q9Y618, P10071, Q92769, Q8TAQ2, O75376, O15379, O95983, P68400, Q9NVW2, Q13547, P56545, P05412, Q13363, Q09028, P56524, P45973, Q969G3, Q02447, Q05516, Q13227, Q9Y467
GOTERM_CC_FAT	GO:0000428~DNA-directed RNA polymerase complex	29	1.88067	9.22644e-06	2.4928	0.00863539	Q00403, P21675, Q5TA45, P50613, P05423, O14802, Q8IZX4, O00268, Q9Y3C7, Q96T76, Q9NVH2, Q9GZS1, Q9NPJ6, P20226, Q9HBM6, P24928, O60244, P19387, P04637, P28715, O60869, Q16514, Q96HW7, P52657, Q16594, O15160, P52655, Q9BUI4, O75586
GOTERM_CC_FAT	GO:0055029~nuclear DNA-directed RNA polymerase complex	29	1.88067	9.22644e-06	2.4928	0.00863539	Q00403, P21675, Q5TA45, P50613, P05423, O14802, Q8IZX4, O00268, Q9Y3C7, Q96T76, Q9NVH2, Q9GZS1, Q9NPJ6, P20226, Q9HBM6, P24928, O60244, P19387, P04637, P28715, O60869, Q16514, Q96HW7, P52657, Q16594, O15160, P52655, Q9BUI4, O75586
GOTERM_CC_FAT	GO:0071141~SMAD protein complex	7	0.453956	1.2086e-05	9.77779	0.0112966	Q15796, Q13485, Q13573, Q15797, Q99717, P84022, O15198
GOTERM_CC_FAT	GO:0030880~RNA polymerase complex	29	1.88067	1.25007e-05	2.45503	0.011682	Q00403, P21675, Q5TA45, P50613, P05423, O14802, Q8IZX4, O00268, Q9Y3C7, Q96T76, Q9NVH2, Q9GZS1, Q9NPJ6, P20226, Q9HBM6, P24928, O60244, P19387, P04637, P28715, O60869, Q16514, Q96HW7, P52657, Q16594, O15160, P52655, Q9BUI4, O75586
GOTERM_CC_FAT	GO:0044423~virion part	17	1.10246	2.02079e-05	3.39229	0.0188163	O14979, P08579, P52597, Q8WWY3, P52272, Q8WVV9, P51991, P09234, P14678, P31942, P07910, Q32P51, Q14103, P61978, Q9BUJ2, P09651, O60506
GOTERM_CC_FAT	GO:0019012~virion	17	1.10246	2.02079e-05	3.39229	0.0188163	O14979, P08579, P52597, Q8WWY3, P52272, Q8WVV9, P51991, P09234, P14678, P31942, P07910, Q32P51, Q14103, P61978, Q9BUJ2, P09651, O60506
GOTERM_CC_FAT	GO:0000123~histone acetyltransferase complex	22	1.42672	2.82621e-05	2.76226	0.026217	Q15014, Q09472, Q92794, O75478, P60709, Q92793, Q92993, Q01658, O96019, Q9HBM6, P51610, Q92831, O95696, Q96EZ8, Q8IYH5, O00268, F6S7C4, Q8WYB5, Q16514, Q9Y265, Q16594, P61964
GOTERM_CC_FAT	GO:0098687~chromosomal region	55	3.5668	3.60279e-05	1.77631	0.0332998	P55735, Q9UBB9, P49917, Q8N6L0, P62136, Q14141, Q9C005, O43482, P12270, P53350, P25054, P49711, Q9UQE7, O14757, O75367, Q92878, P39748, P15927, Q92831, O60216, Q14683, O00255, P55854, P36873, O43670, P12956, O75177, O60934, Q96BK5, P09874, O60566, Q99661, P84243, Q13362, Q96GD3, Q9UEE9, Q86V81, O43463, P45973, Q9H5I1, P62805, P51808, P16104, P27694, P27695, Q12888, P46100, Q9Y2Z0, O95072, Q8WWB3,…
GOTERM_CC_FAT	GO:0016591~DNA-directed RNA polymerase II, holoenzyme	24	1.55642	3.64005e-05	2.57876	0.0336383	Q9NVH2, Q96T76, Q9NPJ6, Q00403, P21675, Q5TA45, P20226, P50613, Q9HBM6, P24928, O60244, P19387, P04637, Q8IZX4, O00268, O60869, P28715, Q16514, Q96HW7, P52657, Q16594, P52655, O75586, Q9Y3C7
GOTERM_CC_FAT	GO:0010494~cytoplasmic stress granule	13	0.843061	4.07371e-05	4.03528	0.0375698	P26196, Q9NR56, Q14444, O00571, O60828, Q93062, P26651, P11940, Q14011, Q9BWF3, P31483, P67809, Q49AS9
GOTERM_MF_FAT	GO:0003676~nucleic acid binding	677	43.904	5.25879e-86	1.90583	7.88293e-83	P27540, Q8IZH2, Q92925, Q13573, O75494, Q13469, Q8IYH5, P55197, Q8NI51, Q02086, Q92922, O95872, Q8IUH3, Q13568, Q00839, Q13569, Q9P2D1, Q96SB4, O75367, Q01105, O75360, P46937, Q53T94, Q9H2K0, O95983, Q9UFF9, P19387, Q13347, Q02078, Q68DE3, P52630, Q6MZP7, Q13761, Q9UGI8, Q00403, P33240, O75478, O75376, Q92905, Q92804, P57721, P01106, Q6P2Q9, P37231, Q9H5I1, P01100, Q86VE0, Q8NDV7, Q8TAQ2, P51991,…
GOTERM_MF_FAT	GO:0000988~transcription factor activity, protein binding	211	13.6835	7.30325e-75	3.97643	1.09476e-71	P17275, Q96BD5, P27540, Q92925, Q13573, P78317, Q86V38, P78545, Q8IZX4, Q6STE5, Q06455, Q92922, Q13569, Q15466, Q8NF64, P46937, Q53T94, Q13952, Q02078, Q16594, Q14919, Q92794, O75478, Q92905, O75376, Q9NZN8, Q15596, Q92793, P35609, F6M2K3, P46531, Q9Y5V3, A0AVK6, Q9UHJ3, P37231, Q9Y572, Q92786, Q8TAQ2, Q9UKD1, Q9HBM6, O43251, Q969G3, P10242, P52657, Q96AQ6, Q01130, P52655, Q13227, O75586, Q07021,…
GOTERM_MF_FAT	GO:0000989~transcription factor activity, transcription factor binding	208	13.489	2.40412e-73	3.9587	3.60378e-70	P17275, Q96BD5, P27540, Q92925, Q13573, P78317, Q86V38, P78545, Q8IZX4, Q6STE5, Q06455, Q92922, Q13569, Q15466, Q8NF64, P46937, Q53T94, Q13952, Q02078, Q16594, Q14919, Q92794, O75478, Q92905, O75376, Q9NZN8, Q15596, Q92793, P35609, F6M2K3, P46531, Q9Y5V3, A0AVK6, Q9UHJ3, P37231, Q9Y572, Q92786, Q8TAQ2, Q9UKD1, Q9HBM6, O43251, Q969G3, P10242, P52657, Q96AQ6, Q01130, P52655, Q13227, O75586, Q07021,…
GOTERM_MF_FAT	GO:0008134~transcription factor binding	190	12.3217	3.61641e-73	4.28002	5.42099e-70	P17275, P27540, P52597, Q99814, Q13573, P29692, O00571, P78317, P42771, Q14145, Q15853, Q12830, P84022, P51532, Q9Y6Q9, Q13469, P56545, A5YKK6, Q8IZX4, Q6STE5, Q13569, O60504, P10415, Q15466, P61968, P06400, Q01094, Q6W2J9, P35869, Q12824, P40337, Q01196, Q53T94, Q13952, Q93009, O43524, Q02078, O14503, Q53ET0, P45984, Q04206, Q16539, P20749, Q16594, Q00403, Q92794, O75376, Q9NZN8, Q15596, O60934,…
GOTERM_MF_FAT	GO:0001067~regulatory region nucleic acid binding	250	16.2127	2.45381e-72	3.36451	3.67826e-69	P17275, Q15475, Q96BD5, P27540, Q92925, Q03989, P78545, Q13469, Q8NI51, Q09028, Q92922, Q12986, Q00839, Q13568, Q9P2D1, O75367, O75360, P35869, O60806, P46937, Q53T94, O95983, Q13952, O43186, Q02078, Q04206, Q13761, Q16594, O00716, Q00403, O75376, Q15596, Q9UKV8, Q92793, P46531, Q9UKW6, O43463, A0AVK6, P01106, P37231, Q9H5I1, P01100, Q86VE0, P43699, Q92786, P10071, P26367, Q8TAQ2, P41235, Q9UKD1,…
GOTERM_MF_FAT	GO:0000975~regulatory region DNA binding	249	16.1479	9.53774e-72	3.35496	1.42971e-68	P17275, Q15475, Q96BD5, P27540, Q92925, Q03989, P78545, Q13469, Q8NI51, Q09028, Q92922, Q12986, Q00839, Q13568, Q9P2D1, O75367, O75360, P35869, O60806, P46937, Q53T94, O95983, Q13952, O43186, Q02078, Q04206, Q13761, Q16594, O00716, Q00403, O75376, Q15596, Q9UKV8, Q92793, P46531, Q9UKW6, O43463, A0AVK6, P01106, P37231, Q9H5I1, P01100, Q86VE0, P43699, Q92786, P10071, P26367, Q8TAQ2, P41235, Q9UKD1,…
GOTERM_MF_FAT	GO:0044212~transcription regulatory region DNA binding	248	16.083	2.18095e-71	3.35324	3.26924e-68	P17275, Q15475, Q96BD5, P27540, Q92925, Q03989, P78545, Q13469, Q8NI51, Q09028, Q92922, Q12986, Q00839, Q9P2D1, O75367, O75360, P35869, O60806, P46937, Q53T94, O95983, Q13952, O43186, Q02078, Q04206, Q13761, Q16594, O00716, Q00403, O75376, Q15596, Q9UKV8, Q92793, P46531, Q9UKW6, O43463, A0AVK6, P01106, P37231, Q9H5I1, P01100, Q86VE0, P43699, Q92786, P10071, P26367, Q8TAQ2, P41235, Q9UKD1, Q9HBM6,…
GOTERM_MF_FAT	GO:0003677~DNA binding	469	30.415	9.78113e-67	2.11133	1.46619e-63	P27540, Q8IZH2, Q92925, Q13469, P55197, Q8IYH5, Q8NI51, Q02086, Q92922, Q00839, Q13568, Q13569, Q9P2D1, O75367, Q01105, O75360, Q53T94, P46937, O95983, P19387, Q02078, Q68DE3, P52630, Q6MZP7, Q13761, Q00403, O75478, O75376, Q92804, P57721, P01106, P37231, Q9H5I1, P01100, Q86VE0, Q8TAQ2, Q9UKD1, P52756, Q9UBX2, P17676, O15350, P40763, P52655, P14373, P60709, P41182, P31314, Q14190, Q68CJ9, O75593,…
GOTERM_MF_FAT	GO:0003712~transcription cofactor activity	188	12.192	2.33165e-65	3.92809	3.49515e-62	Q99816, P17275, Q96BD5, P27540, P51531, Q9Y3Y4, P05549, Q14994, Q92925, P54259, Q13573, Q08117, P78317, Q96RK1, Q86V38, P51532, P78545, Q9Y6Q9, Q96PK6, P56545, Q13285, Q6STE5, P61244, A0A1B0GTE8, Q06455, P49711, Q92922, Q9P1Z2, Q15532, Q96JK9, Q13569, Q15466, P06400, Q6W2J9, O95905, Q12824, Q8NF64, Q01196, Q8N2W9, P17844, P46937, Q9NZC7, Q13952, Q8IX15, Q02078, Q16633, O14503, Q92731, Q9UKM9, Q02…
GOTERM_MF_FAT	GO:0043565~sequence-specific DNA binding	271	17.5746	2.22694e-63	2.89406	3.33818e-60	Q96BD5, P17275, Q15475, P27540, Q92925, P78413, Q15853, P78545, Q13469, Q8NI51, Q09028, Q8IZX4, A2RRC6, Q92922, Q12986, Q9P2D1, Q2M1V0, O75367, O75360, O60806, P46937, Q53T94, O95983, Q99873, Q13952, O43186, Q02078, Q04206, O60519, Q13761, Q15596, Q92793, Q99661, P46531, Q9UKW6, O43463, A0AVK6, P01106, Q9H5I1, P37231, P01100, Q86VE0, P43699, Q92786, P10071, P26367, Q8TAQ2, P41235, Q9UKD1, O95231,…
GOTERM_MF_FAT	GO:1901363~heterocyclic compound binding	800	51.8807	7.3381e-60	1.54527	1.09998e-56	Q8IZH2, O75494, Q13470, Q13469, Q8NI51, O95872, Q00839, P22694, Q96SB4, P59046, Q9BUB5, P46937, Q9H2K0, P19387, Q13347, Q9UGI8, Q00403, O75478, Q9UKE5, Q92804, P41743, P57721, P01106, P01100, Q86VE0, Q8NDV7, P51991, P14920, Q9UKD1, P52756, Q9UBX2, O15350, P14373, Q9NNW7, Q07021, Q9Y6E0, P41182, Q14190, Q68CJ9, Q13427, Q07869, Q04864, O75460, P28799, Q96NM4, O75469, Q8NDX6, P16220, Q96PU8, Q13418,…
GOTERM_MF_FAT	GO:0000981~RNA polymerase II transcription factor activity, sequence-specific DNA binding	199	12.9053	3.79676e-59	3.46703	5.69135e-56	P17275, Q15475, P27540, Q15853, P78545, Q13469, Q9UHL9, Q8IZX4, Q8NI51, Q02086, Q12986, Q2M1V0, P35869, O75360, O43186, Q13952, Q02078, O60216, Q04206, Q13761, Q16594, Q92793, Q9UKW6, A0AVK6, P57721, P01106, P37231, P01100, Q86VE0, P43699, P26367, Q92786, P10071, P41235, Q9HBM6, P17676, P10242, O15350, P40763, P36894, B4DXW7, O43248, P41182, P31314, Q14190, Q68CJ9, O75593, Q07869, Q12948, P56693,…
GOTERM_MF_FAT	GO:0097159~organic cyclic compound binding	804	52.1401	1.62155e-58	1.53221	2.4307e-55	Q8IZH2, O75494, Q13470, Q13469, Q8NI51, O95872, Q00839, P22694, Q96SB4, P59046, Q9BUB5, P46937, Q9H2K0, P19387, Q13347, Q9UGI8, Q00403, O75478, Q9UKE5, Q92804, P41743, P57721, P01106, P01100, Q86VE0, Q8NDV7, P51991, P14920, Q9UKD1, P52756, Q9UBX2, O15350, P14373, Q9NNW7, Q07021, Q9Y6E0, P41182, Q14190, Q68CJ9, Q13427, Q07869, Q04864, O75460, P28799, Q96NM4, O75469, Q8NDX6, P16220, Q96PU8, Q13418,…
GOTERM_MF_FAT	GO:0003690~double-stranded DNA binding	219	14.2023	6.05605e-57	3.13769	9.07802e-54	P17275, Q15475, Q96BD5, Q92925, P78545, Q13469, Q09028, Q8NI51, Q92922, Q12986, Q13569, Q9P2D1, O75367, O75360, O60806, P46937, Q53T94, O95983, Q13952, O43186, Q02078, Q04206, Q13761, Q15596, Q92793, Q99661, Q9UKW6, O43463, A0AVK6, P57721, P01106, P37231, Q9H5I1, P01100, Q86VE0, P43699, P26367, Q92786, P10071, Q8TAQ2, P41235, Q9UKD1, Q9UBX2, Q969G3, P17676, P10242, O15350, P40763, Q15572, O43248,…
GOTERM_MF_FAT	GO:0000976~transcription regulatory region sequence-specific DNA binding	200	12.9702	2.26459e-56	3.33339	3.39463e-53	P17275, Q15475, Q96BD5, Q92925, P78545, Q13469, Q09028, Q8NI51, Q92922, Q12986, Q9P2D1, O75367, O75360, O60806, P46937, Q53T94, O95983, O43186, Q13952, Q02078, Q04206, Q13761, Q15596, Q92793, Q9UKW6, O43463, A0AVK6, P01106, P37231, Q9H5I1, P01100, Q86VE0, P43699, P26367, Q92786, P10071, Q8TAQ2, P41235, Q9UKD1, Q9UBX2, Q969G3, P17676, P10242, O15350, P40763, Q15572, O43248, P60709, P41182, P31314,…
GOTERM_MF_FAT	GO:0003700~transcription factor activity, sequence-specific DNA binding	280	18.1582	5.97479e-56	2.62339	8.9562e-53	P17275, Q15475, P27540, P78317, Q15853, P78545, Q13469, Q9UHL9, P55197, Q8NI51, Q8IZX4, Q02086, Q06455, Q12986, Q13568, Q2M1V0, O75360, P35869, O60806, P78424, Q53T94, Q13952, Q9UFF9, O43186, Q02078, P52630, O60216, Q04206, O60519, Q16594, Q13761, Q14919, O00716, P62633, O75478, P22681, Q92793, P46531, Q9NY61, Q9UKW6, Q9BRH9, Q96GD3, P57721, A0AVK6, P01106, P37231, P01100, Q86VE0, P43699, Q92786,…
GOTERM_MF_FAT	GO:0001071~nucleic acid binding transcription factor activity	280	18.1582	7.1482e-56	2.62126	1.07152e-52	P17275, Q15475, P27540, P78317, Q15853, P78545, Q13469, Q9UHL9, P55197, Q8NI51, Q8IZX4, Q02086, Q06455, Q12986, Q13568, Q2M1V0, O75360, P35869, O60806, P78424, Q53T94, Q13952, Q9UFF9, O43186, Q02078, P52630, O60216, Q04206, O60519, Q16594, Q13761, Q14919, O00716, P62633, O75478, P22681, Q92793, P46531, Q9NY61, Q9UKW6, Q9BRH9, Q96GD3, P57721, A0AVK6, P01106, P37231, P01100, Q86VE0, P43699, Q92786,…
GOTERM_MF_FAT	GO:1990837~sequence-specific double-stranded DNA binding	204	13.2296	1.90027e-55	3.2453	2.8485e-52	P17275, Q15475, Q96BD5, Q92925, P78545, Q13469, Q09028, Q8NI51, Q92922, Q12986, Q9P2D1, O75367, O75360, O60806, P46937, Q53T94, O95983, O43186, Q13952, Q02078, Q04206, Q13761, Q15596, Q92793, Q99661, Q9UKW6, O43463, A0AVK6, P01106, P37231, Q9H5I1, P01100, Q86VE0, P43699, P26367, Q92786, P10071, Q8TAQ2, P41235, Q9UKD1, Q9UBX2, Q969G3, P17676, P10242, O15350, P40763, Q15572, O43248, P60709, P41182,…
GOTERM_MF_FAT	GO:0003713~transcription coactivator activity	127	8.23606	2.34279e-55	4.83419	3.51184e-52	P17275, Q99816, P51531, Q9Y3Y4, P27540, P05549, Q14994, Q92925, Q13573, P78317, P51532, Q96RK1, Q9Y6Q9, P78545, Q96PK6, P56545, Q13285, Q6STE5, P61244, A0A1B0GTE8, Q92922, Q9P1Z2, Q15532, Q96JK9, P06400, Q12824, O95905, Q8NF64, P17844, P46937, Q9NZC7, Q13952, Q02078, Q16633, Q92731, Q16594, Q02446, Q92794, O75478, Q92905, Q15596, Q96GM5, Q92793, P35222, P35609, F6M2K3, Q9Y2W1, P12814, P10589, P15…
GOTERM_MF_FAT	GO:0001012~RNA polymerase II regulatory region DNA binding	169	10.9598	3.17586e-45	3.2271	4.76061e-42	Q15475, Q96BD5, P17275, P05549, Q14527, Q14994, Q92925, Q15797, P84022, Q99717, P51532, P18146, P78545, Q13469, Q8NI51, Q13285, Q09028, P61244, P49711, Q92922, Q12986, P61978, Q9P2D1, P06401, O75367, O75360, Q12824, Q01196, P35680, P46937, O95983, Q13952, O43186, O15516, Q02078, Q15910, P67809, P56270, Q96RJ6, Q04206, Q02447, Q96KN3, Q13761, O60682, A0A0B4J2F3, Q15596, O15409, P62508, Q15406, Q92…
GOTERM_MF_FAT	GO:0003682~chromatin binding	152	9.85733	6.06815e-45	3.47837	9.09616e-42	Q15475, Q96BD5, P51531, Q9Y3Y4, P05549, Q92925, Q99986, P78317, P84022, Q96RK0, P51532, P18146, Q13469, P12270, P56545, Q13285, Q09028, Q6STE5, P49711, Q92922, Q9P1Z2, Q9UQE7, Q99496, Q86SE8, Q9P2D1, O75367, O75360, Q12824, P46937, Q96LA8, O95983, O15516, O43524, Q02078, Q15910, O60216, P67809, Q53ET0, Q14683, Q04206, Q02447, P28370, A0A0B4J2F3, O15405, O75478, P11387, P35227, Q15596, P35226, Q96…
GOTERM_MF_FAT	GO:0000977~RNA polymerase II regulatory region sequence-specific DNA binding	167	10.8301	3.08597e-44	3.20483	4.62586e-41	Q15475, Q96BD5, P17275, P05549, Q14527, Q14994, Q92925, Q15797, P84022, Q99717, P51532, P18146, P78545, Q13469, Q8NI51, Q13285, Q09028, P61244, P49711, Q92922, Q12986, P61978, Q9P2D1, P06401, O75367, O75360, Q12824, Q01196, P35680, P46937, O95983, Q13952, O43186, O15516, Q02078, Q15910, P67809, P56270, Q96RJ6, Q04206, Q02447, Q96KN3, Q13761, O60682, A0A0B4J2F3, Q15596, O15409, P62508, Q15406, Q92…
GOTERM_MF_FAT	GO:0001228~transcriptional activator activity, RNA polymerase II transcription regulatory region sequence-specific binding	111	7.19844	4.10729e-38	3.92706	6.15683e-35	Q15475, P17275, P05549, Q14527, Q14994, Q99814, Q15797, P18146, P78545, Q13469, Q8NI51, P49711, P61978, P06401, O75360, Q01196, O43186, Q13952, O43524, Q02078, O60216, P67809, Q04206, Q13148, P62508, Q15406, P15172, Q9UKW6, P01106, P11831, P01100, Q9HBE1, Q13133, P10071, P26367, O43918, Q16665, P41235, Q96CP1, O75603, Q15796, Q06413, O00482, Q16656, P17676, P10242, O15350, P40426, P40763, Q16236,…
GOTERM_MF_FAT	GO:0000982~transcription factor activity, RNA polymerase II core promoter proximal region sequence-specific binding	109	7.06874	2.34665e-34	3.66517	3.51763e-31	Q15475, P17275, P05549, Q14527, Q99814, Q15797, P18146, P78545, Q13469, Q8NI51, P49711, Q12986, P61978, P06401, Q8WYA1, O43186, Q13952, O15516, Q02078, O14503, P67809, Q04206, Q02447, O15409, Q92793, Q15406, Q92988, A0AVK6, Q00613, P01106, P11831, P01100, Q9HBE1, Q86VE0, Q13133, P10071, Q92786, P26367, Q16665, P41235, Q96CP1, O75603, Q14653, Q15796, Q06413, O00482, Q16656, P17676, P10242, O15350,…
GOTERM_MF_FAT	GO:0001047~core promoter binding	72	4.66926	1.71503e-33	5.15785	2.57083e-30	P05549, P36402, Q15572, Q92769, Q15797, Q99717, P42226, P51532, Q15424, Q16666, Q9P1Z2, Q00839, P23769, P06400, Q01094, O75367, Q12824, Q01196, P46937, Q53T94, Q03164, P35398, O15516, O43524, P24928, P04637, Q15022, Q15911, Q15910, Q92731, P56270, Q02447, O00716, Q00403, P17542, P11387, P21675, Q9UKV8, Q9Y2W1, P84243, Q13547, P46531, O00327, P15172, P56524, Q06710, A0AVK6, P48436, Q00613, Q13118,…
GOTERM_MF_FAT	GO:0035257~nuclear hormone receptor binding	64	4.15045	4.63189e-33	5.72206	6.9432e-30	P12931, Q13573, P78317, P51532, Q9Y6Q9, P56545, Q14192, A5YKK6, Q6STE5, O75593, P55055, P06400, Q15466, Q9Y2X0, O75928, P17844, P55345, O43186, Q9BTK6, O60244, P35637, O75925, Q00403, Q9Y3R0, Q71SY5, A0A0B4J2F3, O75376, Q15596, P09874, P35222, P50613, Q92841, Q96HR3, F6M2K3, Q9Y2W1, Q93074, P15172, Q14686, Q96RI1, P37231, Q99623, Q96EB6, Q96T76, Q9NPJ6, P19793, Q09472, Q15650, E7EP22, P10826, P11…
GOTERM_MF_FAT	GO:0001159~core promoter proximal region DNA binding	113	7.32815	6.65055e-33	3.44785	9.96917e-30	Q15475, P17275, P05549, Q14527, Q92925, Q15797, P84022, P51532, P78545, Q13469, Q09028, Q8NI51, P61244, P49711, Q92922, P61978, Q9P2D1, P06401, Q12824, P35680, O95983, Q13952, O43186, O15516, Q02078, P67809, Q04206, Q02447, A0A0B4J2F3, O15409, Q15596, Q92793, Q15406, Q92988, O15550, P15172, A0AVK6, Q00613, P01106, P11831, P01100, Q9HBE1, Q86VE0, Q13133, P10071, P26367, Q8TAQ2, P20226, Q96CP1, Q9U…
GOTERM_MF_FAT	GO:0000987~core promoter proximal region sequence-specific DNA binding	112	7.26329	1.85832e-32	3.43552	2.78562e-29	Q15475, P17275, P05549, Q14527, Q92925, Q15797, P84022, P51532, P78545, Q13469, Q09028, Q8NI51, P61244, P49711, Q92922, P61978, Q9P2D1, P06401, Q12824, O95983, Q13952, O43186, O15516, Q02078, P67809, Q04206, Q02447, A0A0B4J2F3, O15409, Q15596, Q92793, Q15406, Q92988, O15550, P15172, A0AVK6, Q00613, P01106, P11831, P01100, Q9HBE1, Q86VE0, Q13133, P10071, P26367, Q8TAQ2, P20226, Q96CP1, Q9UKD1, Q9Y…
GOTERM_MF_FAT	GO:0044877~macromolecular complex binding	242	15.6939	3.36175e-32	2.13715	5.03926e-29	P46940, Q15475, Q96BD5, P78310, P01130, Q92925, Q99986, P78317, P78318, Q92673, Q13469, P11142, Q09028, Q6STE5, Q92922, Q00839, Q9P2D1, Q15466, O75367, O75360, P46937, Q9H2K0, O95983, Q02078, O60216, P62258, Q53ET0, P10124, Q04206, Q8WWY3, O75478, Q15596, Q9UKV8, Q2M2I8, Q92793, P35609, F6M2K3, P46531, O43463, P06241, P01106, P37231, P01100, Q9Y572, P10071, P26367, Q8TAQ2, Q9UBX5, Q9NXV2, P23284,…
GOTERM_MF_FAT	GO:0000978~RNA polymerase II core promoter proximal region sequence-specific DNA binding	108	7.00389	4.59939e-32	3.49894	6.89449e-29	Q15475, P17275, P05549, Q14527, Q92925, Q15797, P84022, P51532, P78545, Q13469, Q09028, Q8NI51, P61244, P49711, Q92922, P61978, Q9P2D1, P06401, Q12824, O95983, O43186, Q13952, O15516, Q02078, P67809, Q04206, A0A0B4J2F3, O15409, Q15596, Q15406, Q92988, O15550, P15172, A0AVK6, Q00613, P01106, P11831, P01100, Q9HBE1, Q86VE0, Q13133, P10071, P26367, Q8TAQ2, P20226, Q96CP1, Q9UKD1, Q9Y261, O15534, Q14…
GOTERM_MF_FAT	GO:0001077~transcriptional activator activity, RNA polymerase II core promoter proximal region sequence-specific binding	83	5.38262	1.21551e-29	4.05628	1.82205e-26	P17275, Q15475, P05549, Q14527, Q9UIH9, Q99814, O94916, Q9H4W6, O43248, Q9BZE0, Q15797, P31314, P18146, P78545, Q13469, P81877, Q8NI51, Q07869, P61978, Q9P0K8, P55055, P23769, P06401, P48431, Q02548, Q9BWW4, Q13952, O43186, P16220, Q02078, P05412, O75716, P67809, Q12951, P35638, Q04206, P53539, O15162, Q01851, Q15406, P10275, P50222, Q06710, Q96RI1, P48436, P01106, P15884, P78337, P11831, P22736,…
GOTERM_MF_FAT	GO:0003723~RNA binding	277	17.9637	2.4713e-29	1.92922	3.70448e-26	P17275, Q9ULM6, P26378, Q8IZH2, Q13573, O75494, P29692, P42771, P11142, Q8N684, Q96T37, Q12986, Q8IUH3, Q00839, O60506, Q96SB4, Q9NX58, P26196, Q8WVV9, Q9Y2K5, Q9H2K0, Q01844, Q99873, Q8IWX8, Q9UFF9, Q13347, P62258, P55209, Q15459, P62633, Q9UGI8, Q8WWY3, P33240, Q14444, Q92905, Q9UKV8, P09874, Q92804, Q86UP2, Q9NY61, O60739, P57721, Q6P2Q9, P62244, Q8TF46, Q8NDV7, P26368, P51991, O43251, P52756,…
GOTERM_MF_FAT	GO:0051427~hormone receptor binding	65	4.2153	2.73351e-29	4.99786	4.09753e-26	P12931, Q13573, P78317, P51532, Q9Y6Q9, P56545, Q14192, A5YKK6, Q6STE5, O75593, P55055, P06400, Q15466, Q9Y2X0, O75928, P17844, P55345, O43186, Q9BTK6, O60244, P35637, O75925, Q00403, Q9Y3R0, Q71SY5, A0A0B4J2F3, O75376, Q15596, P09874, P35222, P50613, Q92841, Q96HR3, F6M2K3, Q9Y2W1, Q93074, P15172, Q14686, Q96RI1, P06241, P37231, Q99623, Q96EB6, Q96T76, Q9NPJ6, P19793, Q09472, Q15650, E7EP22, P10…
GOTERM_MF_FAT	GO:0019899~enzyme binding	292	18.9364	3.47918e-29	1.8825	5.21529e-26	P46940, P80188, P01130, Q99986, O14787, P42771, P78318, P42773, Q92673, Q13671, P11142, Q09028, Q99683, Q02086, P22694, Q13569, Q969F2, P55211, O75367, Q92934, O75952, P40337, Q99873, Q02078, P62258, Q04206, Q16594, Q6PJW8, P22681, O75376, Q9UKV8, P09874, F6M2K3, Q9P2B4, P46531, Q5VV41, O75674, P42858, P06241, P37231, Q96KE9, Q8TF46, P43699, P10071, P26367, P26368, P00338, P19174, P27361, P23284,…
GOTERM_MF_FAT	GO:0044822~poly(A) RNA binding	220	14.2672	1.16712e-28	2.12155	1.74951e-25	Q8IZH2, P26378, Q13573, O75494, P42771, P11142, Q8N684, Q96T37, Q12986, Q8IUH3, Q00839, O60506, Q96SB4, Q9NX58, P26196, Q8WVV9, Q9Y2K5, Q01844, Q99873, Q8IWX8, P62258, P55209, Q15459, Q9UGI8, P62633, Q8WWY3, P33240, Q14444, Q9UKV8, P09874, Q92804, Q86UP2, Q9NY61, O60739, P57721, Q6P2Q9, P62244, Q8NDV7, P26368, P51991, O43251, P52756, P23284, P14618, Q01130, O43347, Q07021, Q9H0L4, P61353, P31943,…
GOTERM_MF_FAT	GO:0035326~enhancer binding	48	3.11284	4.80248e-25	5.76677	7.19892e-22	Q01851, Q86U70, P27540, Q16236, Q92925, Q92769, P17542, P60709, P84022, P51532, Q93074, P84243, Q13547, Q09028, Q13285, O75593, P50222, Q96RI1, P48436, Q92922, Q00839, P56693, P23769, Q04864, Q01860, P61968, P15923, O75360, P35869, Q12824, Q8TAQ2, O60806, P15336, Q96CP1, P25490, O96019, O95983, P16220, P05412, Q15796, O00482, P07910, Q06413, Q969G3, Q04206, Q7Z5J4, Q05516, P40426, O60682
GOTERM_MF_FAT	GO:0004879~RNA polymerase II transcription factor activity, ligand-activated sequence-specific DNA binding	34	2.20493	6.05755e-25	8.34341	9.08027e-22	Q14994, P51449, P62508, Q15406, P10275, P10589, P10276, Q13285, P28702, Q96RI1, P37231, P22736, Q07869, P55055, Q13133, P19793, P35869, P10828, P10827, Q03181, P10826, P11474, P11473, P41235, O75469, Q99801, P35398, P03372, O00482, Q92731, Q14541, Q92753, P13631, P40763
GOTERM_MF_FAT	GO:0098531~transcription factor activity, direct ligand regulated sequence-specific DNA binding	34	2.20493	6.05755e-25	8.34341	9.08027e-22	Q14994, P51449, P62508, Q15406, P10275, P10589, P10276, Q13285, P28702, Q96RI1, P37231, P22736, Q07869, P55055, Q13133, P19793, P35869, P10828, P10827, Q03181, P10826, P11474, P11473, P41235, O75469, Q99801, P35398, P03372, O00482, Q92731, Q14541, Q92753, P13631, P40763
GOTERM_MF_FAT	GO:0042802~identical protein binding	230	14.9157	8.07019e-25	1.9534	1.20972e-21	P80188, P55735, P78310, P01130, P78317, Q15853, O14793, Q99683, P49790, Q13569, Q15466, Q9Y2K1, Q8IUH5, Q01844, Q99873, O43187, P48775, P52630, Q04206, P98170, Q9UJV3, Q14919, Q0VAQ4, P09874, P35609, P21549, Q9Y5V3, P42858, A0AVK6, P06241, Q86Z23, P37231, Q86VE0, Q9Y572, Q9UBX5, P00338, P41235, Q8NEH6, Q9NRG1, Q9H8K7, P17676, A0A0C4DFT7, O15350, P52657, Q16853, P40763, P31749, P36894, O43347, P14…
GOTERM_MF_FAT	GO:0001046~core promoter sequence-specific DNA binding	48	3.11284	1.01092e-22	5.22273	1.51537e-19	P05549, Q15572, P17542, P11387, P21675, Q15797, Q99717, P42226, P51532, Q9Y2W1, P84243, Q06710, P48436, Q00613, Q13118, P37231, P01100, P23769, Q96EB6, O75367, P18848, Q92786, P26367, Q09472, Q12824, P20226, Q8N365, P41235, P46937, Q53T94, Q03164, P35398, O15516, P04637, Q15022, P03372, Q15911, Q06413, Q15910, Q92731, P56270, Q16656, P17676, P48552, Q02447, P08047, Q9H7B4, P23511
GOTERM_MF_FAT	GO:0003707~steroid hormone receptor activity	36	2.33463	1.13686e-22	7.03741	1.70415e-19	Q14994, P51449, P62508, Q15406, P10275, P10589, P10276, Q13285, P28702, Q96RI1, P37231, P22736, Q07869, P55055, Q15466, P06401, Q13133, P19793, P10828, P10827, Q03181, P10826, P11474, P11473, P41235, O75469, Q99801, P35398, P03372, O00482, Q92731, P04150, P08235, Q14541, Q92753, P13631
GOTERM_MF_FAT	GO:0001076~transcription factor activity, RNA polymerase II transcription factor binding	54	3.50195	9.34746e-21	4.29525	1.40118e-17	P51531, Q9Y3Y4, Q86YW9, Q96RK1, P51532, Q96PK6, O00308, Q99459, Q8IZX4, O75593, Q07869, P56693, Q13569, Q96RN5, P46937, Q9NZC7, O95947, O15516, P16220, O60244, Q02078, P05412, O14503, Q99967, Q9P2R6, P21675, Q9NZN8, Q92793, Q96HR3, Q9Y2W1, Q93074, Q13547, P46531, Q13363, Q96RI1, P15884, P11831, P78337, Q9Y3C7, Q9NPJ6, P18848, Q12888, Q9H2X6, O14776, Q16665, P15336, Q99697, Q15788, P04150, Q13485,…
GOTERM_MF_FAT	GO:0001158~enhancer sequence-specific DNA binding	40	2.59403	3.35184e-20	5.55833	5.02441e-17	Q01851, Q86U70, Q16236, Q92769, Q92925, P17542, P60709, P51532, Q93074, Q13547, P84243, Q09028, Q13285, P50222, Q96RI1, P48436, Q92922, P56693, P23769, Q04864, Q01860, P61968, O75360, Q12824, Q8TAQ2, O60806, P15336, Q96CP1, P25490, O96019, O95983, P16220, P05412, O00482, P07910, Q06413, Q04206, Q969G3, Q05516, P40426, O60682
GOTERM_MF_FAT	GO:0003714~transcription corepressor activity	68	4.40986	3.92028e-20	3.47027	5.8765e-17	P17275, Q99816, Q86U70, O14948, P54259, Q13573, Q07021, Q08117, Q96RU7, P51532, Q86V38, Q8IY57, P56545, Q06455, P49711, Q15466, Q6W2J9, Q9UKY1, Q01196, Q99471, P46937, Q8N2W9, Q9Y6X8, Q8IX15, O14503, P35638, Q99967, Q14919, O75925, Q8NB12, O60682, Q9P2R6, Q9NPI1, O75376, O15379, Q9GZV5, Q9UMX1, Q01658, Q13547, P50616, P10276, Q13363, P56524, Q96RI1, A0AVK6, Q9UHJ3, P15884, Q15637, Q9H869, O14770,…
GOTERM_MF_FAT	GO:0003705~transcription factor activity, RNA polymerase II distal enhancer sequence-specific binding	42	2.72374	1.13128e-19	5.15328	1.69579e-16	Q01851, P27540, Q16236, A0A0B4J2F3, Q15853, P51610, Q9UHL9, P15172, P48380, Q13285, O75593, P50222, Q96RI1, P48436, P11831, Q12948, P56693, Q04864, P43699, Q92786, O75360, Q15562, Q16665, P41235, P15336, P17096, Q96CP1, P35680, P16220, P55347, A8MV65, Q02078, P05412, O14503, O00482, Q15911, Q06413, Q04206, P17676, Q05516, Q13148, P40426, O60682
GOTERM_MF_FAT	GO:0000980~RNA polymerase II distal enhancer sequence-specific DNA binding	34	2.20493	1.29834e-18	6.03292	1.94621e-15	Q01851, Q16236, Q92769, Q92925, P17542, P60709, P51532, Q93074, Q13547, P84243, Q09028, Q13285, P50222, Q96RI1, Q92922, P56693, P23769, Q04864, O75360, Q8TAQ2, Q12824, P15336, Q96CP1, O96019, O95983, P16220, P05412, O00482, P07910, Q06413, Q04206, Q969G3, Q05516, P40426, O60682
GOTERM_MF_FAT	GO:0035258~steroid hormone receptor binding	37	2.39948	3.29802e-18	5.40178	4.94373e-15	Q9Y3R0, A0A0B4J2F3, P12931, P78317, P09874, P50613, P35222, P51532, F6M2K3, Q92841, Q9Y6Q9, Q14192, A5YKK6, O75593, Q14686, P37231, Q99623, P06400, Q96T76, O75928, Q09472, Q15650, E7EP22, P17844, Q99801, Q92993, P55345, Q9BTK6, Q15788, P35637, Q04917, P17676, Q16512, P48552, Q9UER7, O75925, P40763, Q15648
GOTERM_MF_FAT	GO:0043566~structure-specific DNA binding	50	3.24254	6.01855e-18	4.0327	9.02181e-15	Q92769, Q92925, P60709, Q7LBC6, P41182, P84022, P51532, Q09028, P49711, Q92922, Q13569, O75367, Q92878, Q12824, O95983, O15516, O43524, Q15022, Q15910, P28715, Q04206, O00255, Q71DI3, Q13547, P84243, P46531, O15550, P10276, P15172, O00267, P11831, P27695, P19793, P10828, Q09472, P10827, Q8TAQ2, Q96CP1, Q99697, O00479, P25490, O43502, O96019, O15534, Q9UIW0, P07910, Q969G3, Q06609, Q9Y4Z2, Q15648,…
GOTERM_MF_FAT	GO:0031490~chromatin DNA binding	42	2.72374	6.32124e-18	4.70299	9.47554e-15	Q92925, Q92769, P60709, Q7LBC6, P41182, Q71DI3, P84022, P51532, P84243, Q13547, P46531, P15172, P10276, O15550, Q09028, Q92922, P49711, P11831, P27695, P19793, O75367, Q09472, P10828, Q12824, Q8TAQ2, P10827, O00479, Q96CP1, Q99697, O96019, O95983, O15516, O15534, O43524, Q15022, P07910, Q9UIW0, Q15910, Q04206, Q969G3, Q9Y4Z2, P40763, Q15648
GOTERM_MF_FAT	GO:0046983~protein dimerization activity	186	12.0623	2.0257e-17	1.84934	3.03652e-14	Q99816, Q9H190, P27540, P05549, P80188, Q99814, Q15797, Q15853, P84022, P30793, Q9Y6Q9, P12270, P56545, Q99683, P61244, Q9UQE7, Q13569, P10415, Q15466, Q01094, O75367, P35869, O75952, Q92934, Q9Y2K1, Q15517, Q99877, Q01196, P35680, O00560, O43187, Q8WYA1, Q9NZC7, Q13952, Q99728, P19387, O15516, Q02078, Q68DE3, O14503, P08238, P62258, Q96RJ6, Q14683, Q04206, Q9UJV3, P51116, P63244, Q16594, Q14919,…
GOTERM_MF_FAT	GO:0001085~RNA polymerase II transcription factor binding	41	2.65888	6.62022e-17	4.54687	1.66422e-13	Q86U70, Q16236, Q92769, P17542, O75376, Q92793, P84022, P35222, O00308, Q13547, P10275, Q08211, P15884, P78337, Q07869, P23769, P06400, P18848, Q09472, P49841, Q12888, Q9H2X6, O14776, Q9Y2X3, P20226, P41235, P15336, Q99697, Q86UE4, O95947, P22087, P16220, P04637, Q02078, P05412, O14503, Q13485, Q16514, P08047, P52657, P40763
GOTERM_MF_FAT	GO:0046982~protein heterodimerization activity	94	6.09598	9.44536e-15	2.33151	1.41459e-11	P27540, Q9H190, Q99814, Q15797, P84022, Q15853, Q14190, P27986, Q68CJ9, P61244, Q9UQE7, P10415, P15923, O75367, P35869, Q9NQL9, Q9UKY1, Q92934, O75952, Q9Y2K1, Q01196, Q99877, P35680, O00560, O43187, Q99728, Q9H161, Q13952, Q9Y6X8, P06748, P55347, P04637, Q02078, P05412, O14503, P62258, Q14683, P35638, Q04206, Q9UJV3, P51116, Q16594, Q14919, P17542, P21675, O14920, O15409, Q01658, Q71DI3, P35222,…
GOTERM_MF_FAT	GO:0019904~protein domain specific binding	112	7.26329	3.52718e-14	2.10384	5.29223e-11	P46940, Q9NYB9, P78310, P54259, O75494, P78318, Q86V38, P11142, A5YKK6, Q8TBB1, Q9P1Z2, Q13569, P55211, Q99496, P10415, Q15466, P26196, O75952, Q14790, O43186, P40818, O14503, Q9UJM3, P08238, P62258, Q04206, P63244, Q16594, P01584, P22681, Q9Y2W2, P35226, P62508, P35609, Q5VV41, O75674, Q9NY61, P41743, O75084, P63279, Q92786, P26367, P26368, P10827, Q13501, Q96CP1, P05067, Q9Y261, Q06413, O95630,…
GOTERM_MF_FAT	GO:0019900~kinase binding	108	7.00389	1.47434e-13	2.09348	2.21009e-10	P46940, Q9NYB9, Q99986, P42771, Q15797, P78318, P42773, P84022, P12270, Q99683, P25054, Q13569, P55211, P06400, Q01094, Q16543, Q13151, O75367, Q13153, Q92934, Q99873, Q99728, O43524, Q02078, Q9UJM3, P08238, Q04206, P63244, P60953, P22681, O14920, P61024, Q12851, Q9UMX1, Q9UMX0, P09874, P35222, Q5VV41, O75674, P42858, P56524, Q08379, P28482, Q00613, Q9Y478, Q92585, Q13131, Q9P1Z0, P26367, O75909,…
GOTERM_MF_FAT	GO:0042974~retinoic acid receptor binding	18	1.16732	1.52686e-13	8.65015	2.28831e-10	Q15466, Q71SY5, P10826, Q13573, P11473, P17096, P55345, F6M2K3, Q15788, P56545, A5YKK6, Q14686, P35637, Q96RI1, P48552, P37231, P13631, Q15648, P55055
GOTERM_MF_FAT	GO:0098811~transcriptional repressor activity, RNA polymerase II activating transcription factor binding	26	1.68612	3.19771e-13	5.55318	4.79297e-10	P51531, Q9Y3Y4, Q86YW9, Q92793, P51532, Q96RK1, Q93074, O00308, P46531, O75593, Q96RI1, P78337, Q07869, P56693, Q9H2X6, Q99697, Q9NZC7, Q15788, O15516, P16220, Q02078, P05412, P20265, Q99967, Q9P2R6, O75586
GOTERM_MF_FAT	GO:0001190~transcriptional activator activity, RNA polymerase II transcription factor binding	26	1.68612	3.19771e-13	5.55318	4.79297e-10	P51531, Q9Y3Y4, Q86YW9, Q92793, P51532, Q96RK1, Q93074, O00308, P46531, O75593, Q96RI1, P78337, Q07869, P56693, Q9H2X6, Q99697, Q9NZC7, Q15788, O15516, P16220, Q02078, P05412, P20265, Q99967, Q9P2R6, O75586
GOTERM_MF_FAT	GO:0033613~activating transcription factor binding	27	1.75097	4.54482e-13	5.27806	6.81333e-10	Q86U70, Q16236, O75376, P29692, Q92793, P84022, P35222, Q13547, P56524, P37231, P06400, Q09472, Q12888, Q9H2X6, P41235, P15336, Q99697, Q96CP1, O95947, P16220, Q02078, Q15796, P05412, O14503, Q06413, Q04206, Q16514, Q16594
GOTERM_MF_FAT	GO:0019901~protein kinase binding	98	6.35538	8.29381e-13	2.1286	1.24318e-09	P46940, Q99986, Q15797, P42771, P78318, P84022, P42773, P12270, Q99683, P25054, Q13569, P55211, Q01094, Q16543, Q13151, O75367, Q13153, Q92934, Q99873, O43524, Q02078, Q9UJM3, P08238, Q04206, P63244, P60953, P22681, O14920, P61024, Q12851, Q9UMX1, P09874, P35222, O75674, Q5VV41, P56524, Q08379, P28482, Q00613, Q9Y478, Q92585, Q9P1Z0, P26367, O75909, Q16665, P19174, Q14152, Q13501, Q96CP1, Q12933,…
GOTERM_MF_FAT	GO:0044389~ubiquitin-like protein ligase binding	64	4.15045	7.39469e-12	2.5279	1.10846e-08	Q99816, Q9NYB9, P54252, P31689, Q14527, Q96RU7, Q99717, P84022, Q12778, P11142, P11234, P38936, O95429, P22694, Q969F2, P10415, P06400, O94888, O75928, Q14790, Q86Y01, P49841, Q8N2W9, Q93009, P15927, P24928, P04637, P62258, Q04206, Q15366, O75925, Q9C0C9, Q14164, P30041, Q13546, P15172, P46379, O94972, Q9H2G9, Q9Y4K3, Q9Y6K9, Q96KE9, P63279, Q01860, P60174, Q9NVR0, Q13077, P26367, Q15650, Q16665,…
GOTERM_MF_FAT	GO:0050681~androgen receptor binding	21	1.36187	1.26156e-11	6.0551	1.89107e-08	P06400, O75928, Q9Y3R0, A0A0B4J2F3, Q09472, E7EP22, P17844, P78317, Q92993, P55345, P50613, P35222, Q15788, P51532, Q9Y6Q9, Q14192, O75593, Q16512, P48552, Q9UER7, O75925
GOTERM_MF_FAT	GO:0001191~transcriptional repressor activity, RNA polymerase II transcription factor binding	31	2.01038	1.49716e-11	4.10965	2.24424e-08	P51531, Q9Y3Y4, Q86YW9, Q92793, Q96RK1, P51532, Q93074, O00308, Q13547, P46531, Q13363, O75593, Q96RI1, P78337, Q07869, P56693, Q9H2X6, O14776, Q99697, Q9NZC7, Q15788, O95947, O15516, P16220, Q02078, P05412, O14503, P20265, Q99967, Q9P2R6, O75586
GOTERM_MF_FAT	GO:0001227~transcriptional repressor activity, RNA polymerase II transcription regulatory region sequence-specific binding	46	2.98314	2.04333e-11	3.01445	3.06295e-08	P05549, P36402, O15409, Q92793, P35548, Q12772, P41182, Q12778, Q92988, Q13469, Q86YH2, A0AVK6, P57721, Q00613, Q16666, P49711, Q12986, Q07869, Q86VE0, Q01860, P15923, Q9P1Z0, Q2M1V0, Q92786, P26367, O75360, Q03181, P18847, P11474, Q99697, Q96CP1, P25490, Q3SYG0, Q14653, O43524, O14503, Q9UIW0, Q9UQR1, Q9BYE7, Q96RJ6, O95863, P78367, Q04206, Q05516, Q02447, Q9Y4Z2, O60682
GOTERM_MF_FAT	GO:0003729~mRNA binding	46	2.98314	2.51462e-11	2.99742	3.76942e-08	Q9NPI6, P26378, Q9H0Z9, Q9Y6M1, Q8NE35, O94913, P33240, Q07021, Q9UKV8, Q9BZC1, Q9Y383, O00571, Q9H0L4, Q53F19, Q16630, Q8N9W6, Q17RY0, Q6ZRY4, P12270, O00267, P10276, P26651, Q9BWF3, Q9NQ29, P62995, Q9HAV4, Q9UKA9, P22626, P51991, Q8WVV9, Q14152, P09234, O43251, Q99729, Q07955, P52756, Q9UBU9, P11940, Q96PU8, P07910, Q14011, P51116, Q14103, Q92879, Q13148, Q15365
GOTERM_MF_FAT	GO:0031625~ubiquitin protein ligase binding	62	4.02075	3.09474e-11	2.49156	4.63901e-08	Q99816, Q9NYB9, P54252, P31689, Q14527, Q96RU7, Q99717, P84022, Q12778, P11142, P11234, P38936, O95429, P22694, Q969F2, P10415, P06400, O94888, O75928, Q14790, Q86Y01, P49841, Q8N2W9, Q93009, P15927, P24928, P04637, P62258, Q04206, Q15366, O75925, Q9C0C9, Q14164, P30041, Q13546, P15172, P46379, O94972, Q9H2G9, Q9Y4K3, Q9Y6K9, Q96KE9, P63279, Q01860, P60174, Q9NVR0, Q13077, P26367, Q16665, Q9BT88,…
GOTERM_MF_FAT	GO:0046965~retinoid X receptor binding	13	0.843061	6.07255e-11	9.99573	9.10276e-08	Q15466, Q71SY5, P10826, P11473, P17096, F6M2K3, Q15788, Q14686, P35637, Q96RI1, P48552, P37231, P13631, P55055
GOTERM_MF_FAT	GO:0030374~ligand-dependent nuclear receptor transcription coactivator activity	23	1.49157	1.2073e-10	5.00512	1.80974e-07	Q99816, Q9Y2X0, Q9NPJ6, Q8NF64, Q15596, P17096, F6M2K3, P35609, Q15788, Q96HR3, Q93074, Q9Y2W1, Q9Y6Q9, O60244, Q96PK6, P12814, Q6STE5, Q14686, Q9P1Z2, Q16512, P37231, Q15532, Q15648, Q86X55
GOTERM_MF_FAT	GO:0001104~RNA polymerase II transcription cofactor activity	31	2.01038	1.35649e-10	3.80361	2.03338e-07	Q9Y3Y4, P51531, Q86YW9, Q9NZN8, Q92793, Q96RK1, Q96HR3, P51532, Q93074, Q9Y2W1, Q13547, Q96PK6, Q13363, O75593, Q13569, Q9Y3C7, Q9NPJ6, Q96RN5, Q12888, Q9H2X6, O14776, Q99697, Q9NZC7, Q15788, O60244, Q02078, P20265, Q99967, Q15648, Q9P2R6, O75586
GOTERM_MF_FAT	GO:0008270~zinc ion binding	165	10.7004	1.62167e-10	1.62792	2.43088e-07	Q96BD5, F6WR09, Q9Y3Y4, Q14527, Q14994, P36406, P51449, P78317, Q12830, P84022, P30793, P18146, P55197, Q8IYH5, Q13285, P49790, O94855, P50876, Q8TBB1, P49711, A2RRC6, Q12986, Q99496, P61968, P06401, Q8IUH5, Q17RB8, Q8NF64, Q8WWV3, Q3KNV8, Q8N2W9, Q01844, P55198, Q99728, Q99676, Q15911, Q92731, P08235, Q14541, P98170, Q9UJV3, Q7Z5J4, Q53GS9, Q9HAW0, Q9UGI8, P62633, Q00403, Q92794, P22681, P35227,…
GOTERM_MF_FAT	GO:0042054~histone methyltransferase activity	24	1.55642	2.09262e-10	4.69161	3.13684e-07	Q9UBL3, Q8WWB3, Q9UMN6, Q96LA8, Q15291, Q99873, Q03164, P55345, P22087, Q9C005, Q15022, Q15047, O14686, Q15910, Q8NEZ4, O43463, O00255, Q9H5I1, Q9H7B4, P61964, Q8NB12, Q9P0U4, Q86X55, Q9BYW2
GOTERM_MF_FAT	GO:0003727~single-stranded RNA binding	27	1.75097	2.96788e-10	4.15207	4.44886e-07	P54253, P62633, P52597, O43347, Q07666, Q9UKV8, O00571, Q9HC52, P31943, Q96DH6, P26651, P31483, P62995, Q00839, P09651, O60506, O14979, P10827, P26368, P09234, Q93062, Q96EZ8, P11940, Q9UBU9, P07910, P26599, Q5VWX1
GOTERM_MF_FAT	GO:0000979~RNA polymerase II core promoter sequence-specific DNA binding	23	1.49157	6.48838e-10	4.65388	9.72608e-07	P05549, O75367, Q09472, P26367, P17542, P21675, P20226, P41235, Q15797, P46937, Q99717, P42226, Q15022, P84243, Q15910, P56270, Q06710, Q00613, P17676, Q02447, P01100, Q9H7B4, P23769
GOTERM_MF_FAT	GO:0042826~histone deacetylase binding	31	2.01038	1.25522e-09	3.50529	1.88157e-06	P17542, O75376, Q12834, O15379, Q9ULX6, P09874, Q13547, P10276, Q09028, P56524, Q02086, P45973, P11831, Q9Y4K3, Q6W2J9, P10071, Q9Y618, Q16665, Q96CP1, Q99801, Q3SYG0, Q92831, Q02078, Q06413, P08238, P62258, Q04206, P17676, P48552, Q16512, Q14103, P08047
GOTERM_MF_FAT	GO:0030331~estrogen receptor binding	18	1.16732	2.35171e-09	5.61091	3.5252e-06	Q96T76, P12931, Q15650, P17844, Q99801, P09874, P55345, P35222, F6M2K3, Q92841, Q9BTK6, Q15788, A5YKK6, Q14686, P35637, P48552, P37231, Q15648, Q99623
GOTERM_MF_FAT	GO:0036002~pre-mRNA binding	16	1.03761	2.6038e-09	6.36333	3.90309e-06	Q09472, P26368, P22626, Q9NW64, P09234, P17844, Q9BWF3, P26599, P0DN76, P48436, Q15633, P62995, Q6P2Q9, Q15637, Q9UKA9, Q01130
GOTERM_MF_FAT	GO:0008022~protein C-terminus binding	43	2.78859	2.84477e-09	2.72496	4.2643e-06	P54253, Q9H190, Q9Y3R0, P12931, P36873, P12956, Q9UKV8, P49917, Q12834, Q12772, P35222, P50613, Q96CV9, Q93074, Q9NRD5, Q13363, P04626, Q9Y6X2, Q9P1Z2, P15884, P50542, P05026, Q99623, Q96EB6, Q13131, P18848, Q09472, O75360, Q03001, Q9UBX5, P46937, Q8N2W9, O00560, P00519, Q9UBE0, Q93009, P11940, Q12800, Q9NSC5, Q05516, P08047, Q06609, O75925
GOTERM_MF_FAT	GO:0001102~RNA polymerase II activating transcription factor binding	18	1.16732	3.91292e-09	5.46325	5.86544e-06	P06400, Q86U70, Q16236, Q09472, Q12888, Q9H2X6, O75376, P41235, P15336, Q99697, Q92793, P84022, P35222, O95947, P16220, P05412, O14503, Q16514
GOTERM_MF_FAT	GO:0046966~thyroid hormone receptor binding	15	0.972763	8.56968e-09	6.40752	1.28459e-05	Q15466, Q00403, Q9NPJ6, Q9Y2X0, O75376, P55345, F6M2K3, Q96HR3, Q9Y6Q9, Q9Y2W1, Q93074, P37198, Q14686, P35637, Q15649, Q15648
GOTERM_MF_FAT	GO:0008013~beta-catenin binding	26	1.68612	1.3264e-08	3.65697	1.98826e-05	Q9Y3R0, O00512, Q9HCK8, P36402, Q9UBL3, P78310, Q86YW9, Q9UMX1, Q12778, P84022, Q93074, P10275, P25054, Q13526, P48436, Q9P1Z2, Q86X55, P10071, O75360, Q09472, P49841, P35398, O43524, Q92997, P03372, Q9UI47
GOTERM_MF_FAT	GO:0042393~histone binding	42	2.72374	1.52335e-08	2.61842	2.28347e-05	Q96BD5, P51531, Q9HCK8, Q9NPI1, Q99986, P21675, P61024, P07711, Q9HC52, Q71DI3, P51532, O95696, P84243, Q13610, Q8IZX4, Q09028, Q8NI51, P45973, Q9UHJ3, P16104, Q86X55, P62805, Q86SE8, Q96EB6, Q96HA7, Q01105, Q12888, O43918, P46100, Q6PL18, Q9H160, Q5VUG0, Q15291, Q969R5, Q96LA8, Q03164, P06748, Q15022, Q7KZ85, Q16512, Q9UER7, P61964
GOTERM_MF_FAT	GO:0002039~p53 binding	23	1.49157	2.16257e-08	3.95927	3.24164e-05	Q96EB6, Q9HCK8, Q09472, Q9NPI1, P49841, Q12824, Q12888, P21675, Q92793, P42771, Q93009, P51532, P04637, P61289, Q13625, Q9H3D4, P42858, Q96KQ4, Q8N9N5, Q9UER7, Q9UL40, O15350, Q16594
GOTERM_MF_FAT	GO:0031491~nucleosome binding	22	1.42672	4.57598e-08	3.96465	6.85916e-05	O75367, Q92769, Q92925, Q8TAQ2, Q12824, Q99986, H0YCU6, P60709, O00479, P78317, Q71DI3, O95983, O96019, P51532, Q13547, P84243, Q09028, P07910, Q7KZ85, Q969G3, Q92922, P28370
GOTERM_MF_FAT	GO:0005102~receptor binding	185	11.9974	6.52638e-08	1.45944	9.78256e-05	P27540, P78310, Q9HAU4, Q13573, P78317, Q9UBH0, P84022, P51532, Q9Y6Q9, Q13470, P56545, A5YKK6, P11142, O14793, O75144, Q6STE5, O14654, Q49AR9, Q15466, P06400, P06401, Q9Y3F4, Q14790, O60383, P13500, P17844, O00560, O43186, P0DOY3, Q92731, P08238, P01135, P24592, P63244, P01584, Q0VAQ4, Q00403, A0A0B4J2F3, P60953, P22681, O75376, Q15596, Q2M2I8, Q96GM5, Q9NZD8, P09874, P35222, F6M2K3, P35609, Q9Y…
GOTERM_MF_FAT	GO:0018024~histone-lysine N-methyltransferase activity	18	1.16732	8.3398e-08	4.61341	0.000125006	Q9UBL3, Q8WWB3, Q9UMN6, Q15291, Q03164, Q9C005, Q15047, O14686, Q15910, Q8NEZ4, O43463, O00255, Q9H5I1, Q9H7B4, P61964, Q8NB12, Q9P0U4, Q9BYW2
GOTERM_MF_FAT	GO:0019902~phosphatase binding	36	2.33463	8.78766e-08	2.69615	0.000131718	P46940, P36873, Q86Y13, Q9NPC6, P78318, Q9UQK1, Q12778, P84022, P42226, P35222, P62136, Q9P2B4, O60493, Q99459, P27986, Q99683, P62993, P04626, P28482, P37231, Q07869, Q7Z5V6, P10415, Q92934, Q13541, P27361, Q12933, P15927, P04637, Q15796, Q9H788, P63244, Q16539, Q6PJW8, P31749, P40763
GOTERM_MF_FAT	GO:0070717~poly-purine tract binding	12	0.77821	1.59798e-07	6.92012	0.000239509	O14979, P54253, Q96EZ8, P11940, P31483, Q07666, O00571, P62995, Q00839, Q93062, Q5VWX1, O60506
GOTERM_MF_FAT	GO:0001078~transcriptional repressor activity, RNA polymerase II core promoter proximal region sequence-specific binding	29	1.88067	1.70467e-07	3.01327	0.000255497	P05549, O15409, Q92793, Q12772, Q12778, Q92988, Q13469, A0AVK6, Q00613, P49711, Q16666, Q12986, Q07869, Q86VE0, P15923, Q92786, P18847, P11474, Q96CP1, Q99697, P25490, Q3SYG0, Q14653, O14503, Q9UQR1, O95863, Q04206, P78367, Q02447, Q9Y4Z2
GOTERM_MF_FAT	GO:0047485~protein N-terminus binding	27	1.75097	2.45056e-07	3.11405	0.000367272	Q9NS23, P36873, O60934, P09874, P68400, P51532, Q9Y6Q9, Q13547, Q9Y6X2, O43463, Q86WV8, Q15633, Q92922, P50542, Q9Y4K3, Q99623, Q9Y618, Q96CP1, O00560, P15927, Q15788, P04637, P28715, Q04206, Q969G3, P62330, O00255, Q9UER7
GOTERM_MF_FAT	GO:0001105~RNA polymerase II transcription coactivator activity	16	1.03761	2.45381e-07	4.85622	0.000367758	P51531, Q9Y3Y4, Q86YW9, Q9H2X6, Q99697, Q92793, Q9NZC7, Q96RK1, P51532, Q15788, Q93074, Q02078, P20265, Q99967, Q9P2R6, O75586
GOTERM_MF_FAT	GO:0008187~poly-pyrimidine tract binding	11	0.713359	2.54421e-07	7.46287	0.000381304	P54253, Q96EZ8, Q96DH6, P11940, P07910, O43347, P26599, Q07666, P26368, P31943, Q5VWX1
GOTERM_MF_FAT	GO:0000983~transcription factor activity, RNA polymerase II core promoter sequence-specific	12	0.77821	3.0926e-07	6.59059	0.000463473	P21675, Q9Y5J3, Q96CP1, Q99801, P84022, Q9HBM6, Q8IZX4, O00268, Q06413, P61244, Q04206, P11831, Q16594
GOTERM_MF_FAT	GO:0016922~ligand-dependent nuclear receptor binding	12	0.77821	3.0926e-07	6.59059	0.000463473	Q9Y618, Q92786, Q6STE5, Q15650, O75376, Q96RI1, H0YCU6, Q969G3, Q15596, Q15788, Q15648, Q9Y6Q9
GOTERM_MF_FAT	GO:0008276~protein methyltransferase activity	24	1.55642	4.40629e-07	3.29529	0.000660284	Q9UBL3, Q8WWB3, Q9UMN6, Q96LA8, Q15291, Q99873, Q03164, P55345, P22087, Q9C005, Q15022, Q15047, O14686, Q15910, Q8NEZ4, O43463, O00255, Q9H5I1, Q9H7B4, P61964, Q8NB12, Q9P0U4, Q86X55, Q9BYW2
GOTERM_MF_FAT	GO:0004402~histone acetyltransferase activity	20	1.29702	5.0014e-07	3.78149	0.000749429	Q09472, Q92794, O75478, P21675, Q15596, P15336, Q92793, Q92993, Q9HBM6, P51610, Q15788, Q92831, O15516, Q9Y6Q9, Q96EZ8, Q8IZX4, Q8WYB5, O60869, Q16594, P61964
GOTERM_MF_FAT	GO:0061733~peptide-lysine-N-acetyltransferase activity	20	1.29702	6.63044e-07	3.72049	0.000993409	Q09472, Q92794, O75478, P21675, Q15596, P15336, Q92793, Q92993, Q9HBM6, P51610, Q15788, Q92831, O15516, Q9Y6Q9, Q96EZ8, Q8IZX4, Q8WYB5, O60869, Q16594, P61964
GOTERM_MF_FAT	GO:0042803~protein homodimerization activity	103	6.67964	7.42789e-07	1.62733	0.00111282	Q99816, Q9H190, P05549, P80188, Q15797, P84022, Q15853, P30793, P12270, P56545, Q99683, P61244, Q13569, P10415, Q15466, Q15517, Q9Y2K1, Q01196, P35680, O00560, O43187, Q99728, O14503, Q04206, P63244, P51116, Q9UJV3, Q0VAQ4, O15405, O14920, O15409, P35609, Q15406, P12814, P21549, O94972, A0AVK6, P11831, Q86VE0, Q9P1Z0, Q9UBX5, P49327, Q9BT88, P41235, Q13501, Q96CP1, P31939, P30040, Q14653, Q15796,…
GOTERM_MF_FAT	GO:0031492~nucleosomal DNA binding	17	1.10246	7.46357e-07	4.26239	0.00111816	O75367, Q92925, Q8TAQ2, Q12824, Q92769, P60709, O00479, Q71DI3, O95983, O96019, P51532, P84243, Q13547, Q09028, P07910, Q969G3, Q92922
GOTERM_MF_FAT	GO:0032403~protein complex binding	106	6.87419	1.24644e-06	1.59602	0.00186667	P46940, Q9NYB9, Q01082, P78310, Q92925, Q99986, Q12834, P78317, P78318, Q8IV28, P84022, O00295, P51532, P12270, P11142, Q09028, P61244, Q9Y224, P02533, O14654, Q92922, P38936, Q9UQE7, Q15466, O75367, Q13153, Q12824, Q14790, P35680, O95983, P08238, P62258, Q14683, P10124, Q04206, Q96KN3, P28370, O43639, Q9UKV8, Q2M2I8, P35609, P84243, P12814, P22105, P50995, Q7L576, P06241, P01106, P27695, Q9Y572,…
GOTERM_MF_FAT	GO:0035035~histone acetyltransferase binding	13	0.843061	1.39335e-06	5.35485	0.00208645	P04637, Q02078, P10071, P26367, O95905, Q99814, Q15650, Q16665, P17676, Q99967, P08047, P16220, P18146
GOTERM_MF_FAT	GO:0019903~protein phosphatase binding	27	1.75097	2.13838e-06	2.80545	0.00320031	P46940, P36873, Q9NPC6, P78318, Q12778, Q9UQK1, P35222, P42226, P62136, Q9P2B4, Q99459, O60493, P27986, Q99683, P62993, P04626, P37231, P10415, Q92934, Q13541, Q12933, P15927, P04637, P63244, Q16539, P31749, P40763
GOTERM_MF_FAT	GO:0001205~transcriptional activator activity, RNA polymerase II distal enhancer sequence-specific binding	12	0.77821	2.82057e-06	5.5361	0.00421911	Q01851, Q06413, Q16236, O75360, O75593, P50222, Q04206, P17096, Q96CP1, Q13148, P40426, P51610, Q04864
GOTERM_MF_FAT	GO:0017025~TBP-class protein binding	11	0.713359	3.33776e-06	6.04137	0.00499082	Q00403, Q8IZX4, P52597, P10827, P21675, Q16514, Q92994, Q53T94, Q01658, P52657, P52655
GOTERM_MF_FAT	GO:0051059~NF-kappaB binding	13	0.843061	3.36272e-06	4.99786	0.00502804	Q13547, P27695, Q13625, P49841, Q92769, Q03181, Q9Y6X2, Q04206, O15379, P42771, Q96CP1, P60900, Q86UE4, P06748
GOTERM_MF_FAT	GO:0046914~transition metal ion binding	172	11.1543	3.83845e-06	1.39407	0.00573732	Q96BD5, F6WR09, Q9Y3Y4, P80188, Q14527, Q14994, P36406, P51449, P78317, Q12830, P84022, P30793, P18146, P55197, Q8IYH5, Q13285, P49790, O94855, P50876, Q8TBB1, A2RRC6, P49711, Q12986, Q99496, P61968, P06401, Q8IUH5, Q17RB8, Q8NF64, Q8WWV3, Q3KNV8, Q8N2W9, Q01844, P55198, Q99728, Q99676, Q15911, Q92731, P08235, Q14541, P98170, Q9UJV3, Q7Z5J4, Q53GS9, Q9HAW0, Q9UGI8, P62633, Q00403, Q92794, P22681,…
GOTERM_MF_FAT	GO:0016279~protein-lysine N-methyltransferase activity	18	1.16732	3.87239e-06	3.64217	0.00578792	Q9UBL3, Q8WWB3, Q9UMN6, Q15291, Q03164, Q9C005, Q15047, O14686, Q15910, Q8NEZ4, O43463, O00255, Q9H5I1, Q9H7B4, P61964, Q8NB12, Q9P0U4, Q9BYW2
GOTERM_MF_FAT	GO:0016278~lysine N-methyltransferase activity	18	1.16732	5.03966e-06	3.57937	0.007526	Q9UBL3, Q8WWB3, Q9UMN6, Q15291, Q03164, Q9C005, Q15047, O14686, Q15910, Q8NEZ4, O43463, O00255, Q9H5I1, Q9H7B4, P61964, Q8NB12, Q9P0U4, Q9BYW2
GOTERM_MF_FAT	GO:0008170~N-methyltransferase activity	23	1.49157	6.09574e-06	2.94746	0.00909592	Q9UBL3, Q8WWB3, Q9UMN6, Q96LA8, Q15291, Q99873, Q03164, P55345, P22087, Q9C005, Q15047, O14686, Q15910, Q8NEZ4, O43463, O00255, Q9H5I1, Q9H7B4, P61964, Q8NB12, Q9P0U4, Q86X55, Q9BYW2
GOTERM_MF_FAT	GO:0046332~SMAD binding	20	1.29702	6.30959e-06	3.24888	0.00941353	P36894, Q9HAU4, P26367, Q9H2X6, Q13573, Q15797, P25490, P84022, P09874, P35222, P08123, P50616, Q02078, P05412, Q15796, P37173, O75593, Q13485, O00255, P01100
GOTERM_MF_FAT	GO:0034212~peptide N-acetyltransferase activity	20	1.29702	6.30959e-06	3.24888	0.00941353	Q09472, Q92794, O75478, P21675, Q15596, P15336, Q92793, Q92993, Q9HBM6, P51610, Q15788, Q92831, O15516, Q9Y6Q9, Q96EZ8, Q8IZX4, Q8WYB5, O60869, Q16594, P61964
GOTERM_MF_FAT	GO:0042800~histone methyltransferase activity (H3-K4 specific)	10	0.648508	6.3292e-06	6.40752	0.00944264	Q9C005, O14686, Q9UBL3, Q8NEZ4, Q8WWB3, Q9UMN6, Q15291, Q03164, P61964, Q9P0U4
GOTERM_MF_FAT	GO:0070491~repressing transcription factor binding	18	1.16732	8.36139e-06	3.46006	0.0124556	P15923, Q92769, O14776, P20226, Q96CP1, Q92993, P25208, P35222, Q13547, O00327, Q13363, P56524, P45973, Q04206, P01106, P08047, P52657, Q07869, P40763
GOTERM_MF_FAT	GO:0042809~vitamin D receptor binding	9	0.583658	1.1494e-05	6.92012	0.0170821	Q9NPJ6, Q9Y2X0, P19793, Q13573, Q15648, Q96HR3, Q9Y2W1, O60244, Q93074
GOTERM_MF_FAT	GO:0008266~poly(U) RNA binding	9	0.583658	1.1494e-05	6.92012	0.0170821	P54253, Q96EZ8, Q96DH6, P11940, P07910, O43347, Q07666, P31943, Q5VWX1
GOTERM_MF_FAT	GO:0070888~E-box binding	13	0.843061	1.53705e-05	4.40988	0.0227771	O00327, P15172, P15923, O14503, P35869, P17542, Q8N365, P15884, P01106, Q12772, Q8WYA1, O15534, O15516
GOTERM_MF_FAT	GO:0000175~3'-5'-exoribonuclease activity	12	0.77821	1.58136e-05	4.7725	0.023426	Q9ULM6, A5YKK6, Q9NQT5, Q9NQT4, Q9H0D6, Q9UIV1, Q9NZN8, Q01780, Q96LI5, Q8TF46, Q9UFF9, Q9NPD3
GOTERM_MF_FAT	GO:0008080~N-acetyltransferase activity	23	1.49157	1.84109e-05	2.76324	0.0272208	Q09472, Q92794, O75478, P21675, Q15596, P15336, Q92793, Q92993, Q15788, Q9HBM6, P51610, Q92831, O15516, Q9Y6Q9, Q96EZ8, Q8IZX4, P11245, Q8WYB5, O60869, Q969G3, Q86VE3, Q16594, P61964
GOTERM_MF_FAT	GO:0016896~exoribonuclease activity, producing 5'-phosphomonoesters	12	0.77821	2.3022e-05	4.61341	0.0339217	Q9ULM6, A5YKK6, Q9NQT5, Q9NQT4, Q9H0D6, Q9UIV1, Q9NZN8, Q01780, Q96LI5, Q8TF46, Q9UFF9, Q9NPD3
KEGG_PATHWAY	hsa04919:Thyroid hormone signaling pathway	45	2.91829	1.0441e-16	4.01713	2.83107e-14	P12931, Q86YW9, Q92769, P51178, O75376, O15379, Q15596, P60709, Q92793, Q12778, P35222, Q96HR3, Q9Y6Q9, Q93074, Q13547, P46531, P27986, P28702, P54710, P28482, P01106, P22694, P55211, P05026, Q9NPJ6, P19793, Q9Y2X0, O60343, Q09472, P10828, Q92934, P10827, P49841, Q16665, P54709, P19174, P27361, Q15788, Q92831, O60244, P04637, P03372, P42336, Q15648, P31749
KEGG_PATHWAY	hsa05203:Viral carcinogenesis	61	3.9559	1.41915e-15	3.0282	3.68039e-13	P12931, Q92769, Q13573, Q12834, O00571, P42771, P27986, Q68CJ9, P62993, Q8N8Y2, Q00534, P38936, P61978, P22694, Q04864, P06400, O14757, Q14790, Q92934, Q99877, Q93009, Q92831, P16220, P04637, P05412, Q13309, P62258, Q04206, Q00403, P30480, P60953, O15379, Q92793, P61981, P35609, Q13547, P12814, P56524, Q9Y676, P28482, P11831, Q9Y6K9, P62805, Q08043, Q13077, Q09472, P18848, P20226, P19525, P15336,…
KEGG_PATHWAY	hsa05202:Transcriptional misregulation in cancer	53	3.43709	9.85949e-15	3.21052	2.51965e-12	Q15475, Q86U70, O60356, Q92769, Q15797, P41182, P31314, Q12778, P42773, P61244, Q06455, P38936, Q15532, Q04864, P15923, Q02548, Q01196, O14607, P17844, Q01844, Q03164, P04637, P37173, P35637, P35638, Q04206, O00255, O75376, O60563, P35226, Q71DI3, Q92804, Q13547, P84243, O15550, P10276, Q9NSY1, P28702, Q06710, P01106, P37231, O75444, P19793, Q13077, Q9HBZ2, O43711, Q99502, Q96CP1, Q06413, Q15744,…
KEGG_PATHWAY	hsa05169:Epstein-Barr virus infection	56	3.63165	3.90688e-14	2.99946	9.96536e-12	Q13200, Q92769, Q13573, P53779, P11142, O14802, P27986, Q9P2K8, P38936, P22694, P10415, P06400, P49841, Q16082, Q93009, P19387, P24928, P04637, P05412, Q13309, P62258, Q04206, P45984, Q16539, O15160, P04792, P16150, Q00403, P30480, O14920, Q92793, Q9ULX6, P68400, P61981, P05423, Q13547, Q13546, P56524, P01106, Q9Y4K3, Q9Y6K9, Q13077, Q9Y618, Q09472, P20226, P19525, P19174, P15336, P54652, Q96CP1,…
KEGG_PATHWAY	hsa05200:Pathways in cancer	88	5.70687	6.00575e-14	2.27876	1.53161e-11	P27540, P36402, Q92769, Q99814, P42771, P53779, P84022, Q12778, P12270, P56545, P27986, P11234, P62993, P61244, Q06455, P25054, P38936, Q00534, P22694, P55211, P10415, P06400, Q01094, O75928, Q14790, P49841, Q92934, P40337, Q01196, P00519, P04637, Q92734, P05412, Q9NSA1, Q13309, P37173, P08238, P01135, P98170, P45984, Q04206, P60484, O00716, Q9NS23, P60953, P22681, P11362, O14920, P61024, Q9UMX1,…
KEGG_PATHWAY	hsa05212:Pancreatic cancer	29	1.88067	2.01359e-12	4.54039	5.13471e-10	P60953, O14920, P42771, P53779, P84022, P27986, P11234, Q15052, P04626, P28482, Q00534, Q9Y6K9, P55211, P06400, Q01094, Q92934, Q96CP1, P27361, P04637, Q15796, P37173, Q13485, P42336, P01135, P45984, Q04206, Q06609, P31749, P40763, O00716
KEGG_PATHWAY	hsa05168:Herpes simplex infection	51	3.30739	6.60276e-12	2.83614	1.68369e-09	P01031, Q07021, P29692, P53779, P62136, Q9UHL9, Q9P2K8, Q13242, P61978, Q96SB4, Q14790, P13500, P17181, Q93009, P24928, O15516, P04637, Q96EZ8, Q07955, Q13309, P05412, P52630, Q04206, P45984, P01584, P36873, P30480, O14920, Q92793, Q14164, P68400, P51610, O00327, O00268, Q86V81, P01100, Q9Y6K9, Q9Y4K3, Q09472, Q13077, P19525, P20226, Q96CP1, Q12933, Q9HBM6, Q14653, O15534, Q9UBU9, P48551, Q92956,…
KEGG_PATHWAY	hsa03040:Spliceosome	42	2.72374	8.42346e-12	3.2137	2.14799e-09	Q8WWY3, Q13573, O75494, Q9Y2W2, P14678, Q15428, Q15427, Q99459, P11142, Q32P51, Q9UHX1, Q86V81, P62995, Q13242, Q6P2Q9, Q9Y3C6, P61978, Q00839, P09651, P08579, Q9HCS7, Q9Y4Y9, P52272, P26368, P51991, O14776, Q9NW64, P54652, P09234, P17844, O60828, Q8IWX8, Q07955, P62312, P07910, P0DN76, O75400, Q53GS9, O75940, Q15459, Q15365, Q01130
KEGG_PATHWAY	hsa05215:Prostate cancer	33	2.14008	1.3056e-11	3.81627	3.32928e-09	P36402, P11362, O14920, Q92793, Q12778, P35222, P10275, P27986, Q68CJ9, P62993, P04626, P28482, P38936, Q9Y6K9, P55211, P10415, P06400, Q01094, P18848, Q09472, P49841, Q92934, Q96CP1, P27361, Q99801, P16220, P04637, P08238, P42336, P01135, Q04206, P60484, O00716, P31749
KEGG_PATHWAY	hsa05161:Hepatitis B	43	2.78859	4.4494e-11	3.01793	1.1346e-08	P12931, O14920, O00571, Q14164, Q92793, P53779, P42226, Q13469, P27986, Q68CJ9, P62993, P28482, P38936, Q00534, P01106, P01100, Q9Y6K9, P55211, P10415, P06400, Q01094, P18848, Q09472, Q14790, Q92934, P15336, P17181, O43504, P27361, Q96CP1, P16220, Q14653, P04637, P05412, Q99941, P52630, Q13485, P42336, P45984, Q04206, P60484, O00716, P31749, P40763
KEGG_PATHWAY	hsa05220:Chronic myeloid leukemia	28	1.81582	2.37077e-10	3.95762	6.04545e-08	Q92769, P22681, O14920, P42771, Q13547, P56545, P27986, Q13363, P62993, P28482, P38936, Q00534, P01106, Q9Y6K9, P46108, P06400, Q01094, Q92934, Q01196, Q96CP1, P27361, P00519, P04637, P37173, Q13485, P42336, Q04206, O00716, P31749
KEGG_PATHWAY	hsa05223:Non-small cell lung cancer	22	1.42672	2.42606e-08	3.998	6.18643e-06	Q9NS23, P06400, Q01094, P19793, Q92934, P10826, P19174, P27361, P42771, O43524, P04637, P27986, P62993, P04626, P28702, P42336, P01135, P28482, Q00534, P55211, O00716, P31749
KEGG_PATHWAY	hsa04668:TNF signaling pathway	31	2.01038	5.02146e-08	2.97621	1.28046e-05	P17275, O14920, P53779, Q13546, P27986, Q68CJ9, Q99683, P28482, O95429, P01100, Q9Y6K9, Q9Y572, P18848, Q13077, Q14790, P13500, P15336, Q96CP1, P27361, Q12933, P16220, P05412, P09603, Q99941, P42336, P45984, Q04206, P17676, P20749, Q16539, P31749, P01584
KEGG_PATHWAY	hsa04110:Cell cycle	34	2.20493	5.58511e-08	2.79039	1.42419e-05	Q92769, Q12834, P31947, Q92793, P42771, P42773, P84022, P50613, P61981, O60566, Q9UJX2, Q13547, P53350, P30304, P38936, Q00534, P01106, Q9UQE7, P06400, Q01094, O14757, Q09472, P49841, P00519, P04637, Q13309, Q15796, O60216, P62258, Q13485, Q14683, Q04917, O00311, O00716
KEGG_PATHWAY	hsa04722:Neurotrophin signaling pathway	33	2.14008	8.4523e-08	2.7986	2.15531e-05	Q99819, P60953, P52565, O14920, P53779, P27986, Q9Y5V3, Q99683, P62993, P28482, Q9Y4K3, P46108, P10415, P18848, P49841, Q92934, P19174, O43353, P27361, Q96CP1, P00519, O43187, O43524, P04637, Q13480, P05412, P62258, P42336, P42679, Q04206, P45984, O15350, Q16539, P31749
KEGG_PATHWAY	hsa04012:ErbB signaling pathway	27	1.75097	1.19117e-07	3.1583	3.03743e-05	O43639, P12931, P22681, P53779, P27986, P62993, P04626, P28482, P35070, P38936, P01106, P46108, Q13153, P49841, Q92934, Q13541, P19174, P27361, P00519, Q13177, Q13480, P05412, P42336, P01135, P45984, P16333, P31749
KEGG_PATHWAY	hsa05210:Colorectal cancer	22	1.42672	1.87526e-07	3.6111	4.78179e-05	P36402, Q92934, P49841, P27361, P53779, P84022, P35222, P04637, P05412, Q15796, P27986, P37173, Q13485, P42336, P25054, P45984, P28482, P01106, P01100, P55211, P31749, P10415
KEGG_PATHWAY	hsa05222:Small cell lung cancer	26	1.68612	2.9376e-07	3.11288	7.4906e-05	O14920, P61024, P27986, P61244, P28702, Q00534, P01106, Q9Y6K9, Q9Y4K3, P55211, P10415, P06400, Q01094, P19793, O75928, Q13077, P10826, Q96CP1, Q12933, P04637, Q13309, P42336, Q04206, P98170, P60484, P31749, O00716
KEGG_PATHWAY	hsa04550:Signaling pathways regulating pluripotency of stem cells	35	2.26978	3.8755e-07	2.54418	9.88204e-05	P36894, Q92794, P11362, P35227, P35226, Q15797, P84022, Q99717, P35222, P27986, P62993, P25054, P28482, O75084, P01106, O15198, Q01860, P48431, P15923, P26367, P49841, Q3KNV8, P27361, Q92997, Q15047, Q15796, Q15911, Q9BYE7, Q13485, P42336, Q9H9S0, P40189, Q16539, P31749, P40763
KEGG_PATHWAY	hsa04068:FoxO signaling pathway	34	2.20493	4.07271e-07	2.58216	0.000103849	O14920, Q92793, O94817, P41182, P53779, Q12778, P84022, P53350, P27986, P62993, P28482, O14654, P38936, Q9Y478, Q96EB6, Q13131, Q09472, P27361, Q99873, Q93009, O43524, Q13309, Q15796, P37173, Q9NSC5, P54646, P21453, Q13485, P42336, P45984, P60484, Q16539, P40763, P31749
KEGG_PATHWAY	hsa05166:HTLV-I infection	52	3.37224	4.8275e-07	2.06715	0.000123094	Q12834, P42771, P84022, P42773, P18146, Q13469, P27986, P25054, P38936, P22694, P06400, O14757, Q01094, P15923, P49841, Q92831, P16220, P04637, P05412, P37173, Q53ET0, Q04206, P98170, O00716, P30480, O14920, P35548, Q92793, P35222, O60566, Q9UJX2, P26651, O75084, P01106, P11831, P01100, Q9Y6K9, Q09472, P18848, P18847, P20226, P15336, Q96CP1, Q92993, P25208, P56282, Q92997, Q15796, Q13485, P42336,…
KEGG_PATHWAY	hsa04520:Adherens junction	23	1.49157	5.61983e-07	3.29669	0.000143295	P46940, Q08043, P36402, P60953, Q09472, P12931, P11362, P60709, Q92793, P27361, P84022, P68400, P35222, P35609, P12814, Q15796, P37173, Q9UI47, Q13485, P04626, O95863, P28482, P06241
KEGG_PATHWAY	hsa05221:Acute myeloid leukemia	20	1.29702	7.0012e-07	3.63455	0.000178515	P36402, Q92934, Q03181, O14920, Q01196, Q13541, Q96CP1, P27361, P27986, P10276, P62993, Q06455, P42336, P28482, Q04206, Q05516, P01106, Q9P1W9, Q9Y6K9, P31749, P40763
KEGG_PATHWAY	hsa05213:Endometrial cancer	19	1.23217	9.82374e-07	3.71842	0.000250474	P36402, Q92934, P49841, P27361, P35222, O43524, P04637, P27986, P62993, Q9UI47, P04626, P25054, Q13418, P42336, P28482, P01106, P60484, P55211, P31749
KEGG_PATHWAY	hsa05160:Hepatitis C	33	2.14008	1.06676e-06	2.52505	0.000271986	P01130, O14920, Q14164, P53779, Q13546, P27986, P61289, P62993, Q9P2K8, P28482, P38936, Q07869, Q9Y4K3, Q9Y6K9, Q13133, P19793, P49841, Q92934, P19525, P17181, Q96CP1, P27361, Q12933, Q14653, P04637, P52630, P42336, P45984, Q04206, P48551, Q16539, O75925, P31749, P40763
KEGG_PATHWAY	hsa04141:Protein processing in endoplasmic reticulum	38	2.46433	1.8557e-06	2.28826	0.000473092	P54252, P31689, P55735, Q16236, Q96IV0, P53779, Q9UMX0, O94979, Q9UNZ2, P11142, Q99683, O95757, O95816, Q9P2K8, O94855, P04843, Q9UHD9, O60476, P10415, O75460, Q15011, Q9NRR5, P18848, P19525, P54652, Q969T4, Q12933, P30040, P54727, Q99941, P08238, Q96HE7, P54725, P35638, P45984, Q9UBS4, P18850, O95486
KEGG_PATHWAY	hsa04380:Osteoclast differentiation	32	2.07523	2.29727e-06	2.48592	0.000585632	P17275, O14920, Q8N6C8, P53779, Q13469, Q14192, P27986, Q13094, P62993, P28482, P06241, P37231, P01100, Q9Y6K9, Q9Y4K3, P17181, Q13501, Q96CP1, P27361, Q12933, P16220, P05412, P09603, P37173, P52630, P42336, P45984, Q04206, P48551, Q16539, P53539, P31749, P01584
KEGG_PATHWAY	hsa05211:Renal cell carcinoma	20	1.29702	8.67379e-06	3.1313	0.00220938	P27540, P60953, Q13153, Q09472, Q9HBZ2, Q99814, Q16665, P40337, Q92793, P27361, Q13177, Q13480, P05412, P27986, P62993, P42336, P01135, P28482, P46108, P31749
KEGG_PATHWAY	hsa05164:Influenza A	36	2.33463	2.51923e-05	2.10553	0.00640352	P52594, O14920, P60709, Q14164, Q92793, P53779, P27986, P11142, Q9P2K8, P28482, Q9BUJ2, Q14258, P55211, Q09472, P49841, P13500, P78406, P19525, P54652, P15336, P17181, Q96CP1, P27361, O14798, P52948, Q14653, P05412, Q9UBU9, P52630, P42336, P45984, Q9UKK6, Q04206, P48551, Q16539, P31749, P01584
KEGG_PATHWAY	hsa04330:Notch signaling pathway	16	1.03761	3.21193e-05	3.39224	0.0081571	Q9Y618, Q09472, Q86Y01, Q92769, Q13573, Q92793, Q92831, Q92997, Q13547, P56545, P46531, Q13363, Q8IZL2, Q96JK9, Q92585, Q86UW9
KEGG_PATHWAY	hsa03018:RNA degradation	21	1.36187	3.47392e-05	2.77547	0.00881952	O75175, Q9ULM6, Q9NPI6, Q8IZH2, P26196, Q9NQT5, Q9NQT4, Q9Y4Y9, Q9H0D6, Q9NZN8, Q9UFF9, Q9NPD3, P62312, P50616, A5YKK6, P11940, Q9UIV1, Q01780, P09104, Q96LI5, Q8TF46
KEGG_PATHWAY	hsa05216:Thyroid cancer	12	0.77821	4.95196e-05	4.21106	0.0125484	P04637, P12270, Q92734, P19793, P36402, P28702, Q06710, P28482, P27361, P01106, P37231, P35222
KEGG_PATHWAY	hsa04931:Insulin resistance	25	1.62127	9.36773e-05	2.35572	0.0236058	Q13131, Q13133, O60343, P36873, P49841, O14920, Q96RU7, Q96CP1, P53779, Q9UQK1, Q12778, P16220, P62136, P27986, Q68CJ9, P54646, Q53ET0, P42336, P45984, Q04206, P60484, Q07869, Q9Y478, P55055, P40763, P31749
KEGG_PATHWAY	hsa04917:Prolactin signaling pathway	19	1.23217	0.000119439	2.72335	0.0299996	P12931, P49841, P27361, Q96CP1, P53779, O43524, P27986, P03372, Q9UKW6, P62993, Q92731, P42336, P45984, P28482, Q04206, Q16539, P05814, P01100, P31749, P40763
KEGG_PATHWAY	hsa04660:T cell receptor signaling pathway	24	1.55642	0.000120678	2.37128	0.0303059	O43639, P60953, P22681, O14920, Q13469, P27986, Q13094, P62993, P28482, P06241, P01100, Q9Y6K9, Q13153, P49841, P19174, P27361, Q96CP1, Q13177, O43561, P05412, P42336, Q04206, Q16539, P16333, P31749
